# Supplementary material for: End-member compounds of a 4-sublattice model of multicomponent BCC solid solutions
Source: Data Brief. 2018 Aug 29;20:1018–22. doi: 10.1016/j.dib.2018.08.086 (PMC6138841; doi:10.1016/j.dib.2018.08.086)
Supplement: Supplementary file 2 — Supplementary material [file mmc2.xlsx]

## Sheet: Sheet1
Occupancy	Structure	a_0	Delta	V	V/at	E_tot	E_form/at	E_prec/at	C_11	C_12	C_44	C_prime	B
'[''Ni'', ''Em'', ''Em'', ''Em'']'	A1 (A---)	3.5181	-37.82	10.886	10.886	-5.472	0	-0.108	2729	1639	1328	545	2003
'[''Fe'', ''Em'', ''Em'', ''Em'']'	A1 (A---)	3.481	-38.47	10.5454	10.5454	-8.083	0.159	0.159	2201	738	1651	731	1226
'[''S'', ''Em'', ''Em'', ''Em'']'	A1 (A---)	3.9937	-29.41	15.9245	15.9245	-2.823	0.685	1.065	-158	1260	-695	-709	787
'[''P'', ''Em'', ''Em'', ''Em'']'	A1 (A---)	3.8754	-31.5	14.5505	14.5505	-4.508	0.76	1.906	957	917	555	20	931
'[''Cu'', ''Em'', ''Em'', ''Em'']'	A1 (A---)	3.634	-35.77	11.9977	11.9977	-3.73	0	-0.736	1768	1497	740	136	1587
'[''Si'', ''Em'', ''Em'', ''Em'']'	A1 (A---)	3.8584	-31.8	14.3605	14.3605	-4.887	0.537	1.745	962	814	653	74	863
'[''Mn'', ''Em'', ''Em'', ''Em'']'	A1 (A---)	3.4926	-38.27	10.6511	10.6511	-8.903	0.041	-0.188	4325	2072	2100	1127	2823
'[''Mg'', ''Em'', ''Em'', ''Em'']'	A1 (A---)	4.5146	-20.21	23.004	23.004	-1.489	0	-0.996	363	351	79	6	355
'[''Al'', ''Em'', ''Em'', ''Em'']'	A1 (A---)	4.0441	-28.52	16.5345	16.5345	-3.752	0	0.763	798	778	490	10	785
'[''Mg'', ''Mg'', ''Mg'', ''Mg'']'	A2 (AAAA)	3.5758	26.4	11.4305	2.8576	-5.906	0.013	-0.983	351	359	230	-4	356
'[''Fe'', ''Fe'', ''Fe'', ''Fe'']'	A2 (AAAA)	2.8289	0	5.6597	1.4149	-32.969	0	0	2710	1423	1013	643	1852
'[''S'', ''S'', ''S'', ''S'']'	A2 (AAAA)	3.153	11.46	7.8364	1.9591	-12.011	0.505	0.885	1589	455	-512	567	833
'[''P'', ''P'', ''P'', ''P'']'	A2 (AAAA)	3.0526	7.91	7.1115	1.7779	-18.666	0.601	1.747	142	1277	-1975	-568	899
'[''Al'', ''Al'', ''Al'', ''Al'']'	A2 (AAAA)	3.2332	14.29	8.4494	2.1123	-14.589	0.105	0.868	145	986	178	-421	706
'[''Si'', ''Si'', ''Si'', ''Si'']'	A2 (AAAA)	3.0825	8.96	7.3222	1.8306	-19.623	0.518	1.726	1200	778	1003	211	919
'[''Mn'', ''Mn'', ''Mn'', ''Mn'']'	A2 (AAAA)	2.7897	-1.39	5.4277	1.3569	-35.347	0.107	-0.122	2530	2377	1378	77	2428
'[''Ni'', ''Ni'', ''Ni'', ''Ni'']'	A2 (AAAA)	2.798	-1.09	5.4764	1.3691	-21.515	0.093	-0.014	1349	2157	1538	-404	1888
'[''Cu'', ''Cu'', ''Cu'', ''Cu'']'	A2 (AAAA)	2.8871	2.06	6.016	1.504	-14.795	0.031	-0.705	1261	1301	923	-20	1288
'[''S'', ''S'', ''Em'', ''Em'']'	A4 (AA--)	5.788	2.3	48.4767	24.2384	-6.245	0.386	0.765	235	549	-535	-157	445
'[''P'', ''P'', ''Em'', ''Em'']'	A4 (AA--)	5.4832	-3.09	41.213	20.6065	-9.662	0.437	1.582	588	418	-98	85	475
'[''Mn'', ''Mn'', ''Em'', ''Em'']'	A4 (AA--)	4.9196	-13.05	29.7672	14.8836	-15.249	1.319	1.09	1093	1523	-2750	-215	1380
'[''Al'', ''Al'', ''Em'', ''Em'']'	A4 (AA--)	6.0479	6.89	55.303	27.6515	-5.997	0.754	1.517	168	486	-312	-159	380
'[''Fe'', ''Fe'', ''Em'', ''Em'']'	A4 (AA--)	4.8545	-14.2	28.6013	14.3007	-13.997	1.244	1.244	1422	1524	-337	-51	1490
'[''Mg'', ''Mg'', ''Em'', ''Em'']'	A4 (AA--)	6.8684	21.4	81.0047	40.5024	-1.458	0.76	-0.236	33	148	-126	-58	110
'[''Si'', ''Si'', ''Em'', ''Em'']'	A4 (AA--)	5.4683	-3.35	40.8779	20.4389	-10.848	0	1.208	1530	572	739	479	891
'[''Ni'', ''Ni'', ''Em'', ''Em'']'	A4 (AA--)	5.0914	-10.01	32.9946	16.4973	-8.56	1.192	1.085	632	1026	-348	-197	895
'[''Cu'', ''Cu'', ''Em'', ''Em'']'	A4 (AA--)	5.3595	-5.27	38.4866	19.2433	-5.413	1.023	0.287	362	560	-261	-99	494
'[''Si'', ''Si'', ''Si'', ''Em'']'	AAA- (AAA-)	5.8195	2.86	49.2711	16.4237	-14.774	0.499	1.707	546	966	-39	-210	826
'[''Ni'', ''Ni'', ''Ni'', ''Em'']'	AAA- (AAA-)	5.3706	-5.08	38.7274	12.9091	-14.933	0.494	0.387	1287	1519	121	-116	1442
'[''Al'', ''Al'', ''Al'', ''Em'']'	AAA- (AAA-)	6.2122	9.8	59.9358	19.9786	-10.707	0.183	0.946	769	529	69	120	609
'[''P'', ''P'', ''P'', ''Em'']'	AAA- (AAA-)	5.8067	2.63	48.946	16.3153	-13.971	0.611	1.757	654	826	-262	-86	769
'[''Cu'', ''Cu'', ''Cu'', ''Em'']'	AAA- (AAA-)	5.5666	-1.61	43.1221	14.374	-10.063	0.375	-0.361	740	971	1	-115	894
'[''Mg'', ''Mg'', ''Mg'', ''Em'']'	AAA- (AAA-)	6.9591	23	84.2572	28.0857	-3.635	0.277	-0.718	255	250	-18	2	252
'[''Mn'', ''Mn'', ''Mn'', ''Em'']'	AAA- (AAA-)	5.4173	-4.25	39.7446	13.2482	-25.451	0.46	0.231	1932	690	240	621	1104
'[''Fe'', ''Fe'', ''Fe'', ''Em'']'	AAA- (AAA-)	5.4743	-3.24	41.0137	13.6712	-22.75	0.659	0.659	1063	889	278	87	947
'[''S'', ''S'', ''S'', ''Em'']'	AAA- (AAA-)	6.082	7.5	56.2456	18.7485	-8.913	0.537	0.917	430	753	-476	-162	646
'[''Ni'', ''Em'', ''Ni'', ''Em'']'	A_h (A-A-)	2.3251	-17.81	3.1426	1.5713	-9.56	0.692	0.585	3573	314	-247	1629	1400
'[''P'', ''Em'', ''P'', ''Em'']'	A_h (A-A-)	2.4422	-13.67	3.6416	1.8208	-10.535	0	1.146	1820	761	520	530	1114
'[''Mn'', ''Em'', ''Mn'', ''Em'']'	A_h (A-A-)	2.278	-19.47	2.9555	1.4777	-16.135	0.876	0.647	2232	1764	-479	234	1920
'[''Mg'', ''Em'', ''Mg'', ''Em'']'	A_h (A-A-)	3.0208	6.79	6.8917	3.4458	-2.249	0.365	-0.631	657	9	-120	324	225
'[''Al'', ''Em'', ''Al'', ''Em'']'	A_h (A-A-)	2.7211	-3.81	5.037	2.5185	-6.752	0.376	1.139	1641	49	167	796	580
'[''S'', ''Em'', ''S'', ''Em'']'	A_h (A-A-)	2.58	-8.8	4.2935	2.1467	-7.016	0	0.379	1005	744	195	131	831
'[''Si'', ''Em'', ''Si'', ''Em'']'	A_h (A-A-)	2.5306	-10.54	4.0515	2.0258	-10.149	0.349	1.557	2110	465	188	822	1014
'[''Fe'', ''Em'', ''Fe'', ''Em'']'	A_h (A-A-)	2.3674	-16.32	3.3169	1.6584	-14.965	0.76	0.76	4023	-42	-593	2033	1313
'[''Cu'', ''Em'', ''Cu'', ''Em'']'	A_h (A-A-)	2.4092	-14.84	3.4957	1.7478	-6.54	0.46	-0.276	2828	222	-395	1303	1091
'[''Cu'', ''Em'', ''Si'', ''Em'']'	B1 (A-B-)	4.9194	-13.05	29.7638	14.8819	-8.396	0.379	0.614	1827	848	-352	490	1175
'[''Mn'', ''Em'', ''Ni'', ''Em'']'	B1 (A-B-)	4.8004	-15.15	27.6547	13.8274	-13.351	0.532	0.364	2848	64	-249	1392	992
'[''S'', ''Em'', ''Si'', ''Em'']'	B1 (A-B-)	5.2012	-8.07	35.1763	17.5881	-9.414	-0.241	0.553	1793	113	343	840	673
'[''P'', ''Em'', ''Al'', ''Em'']'	B1 (A-B-)	5.0695	-10.4	32.572	16.286	-9.793	-0.387	0.568	1826	631	428	597	1029
'[''S'', ''Em'', ''Al'', ''Em'']'	B1 (A-B-)	5.1794	-8.46	34.7353	17.3677	-8.854	-0.797	-0.225	1041	507	52	267	685
'[''Al'', ''Em'', ''Ni'', ''Em'']'	B1 (A-B-)	4.8551	-14.19	28.6118	14.3059	-9.296	-0.036	0.292	2205	482	-309	861	1057
'[''Cu'', ''Em'', ''Al'', ''Em'']'	B1 (A-B-)	5.0566	-10.63	32.3237	16.1619	-7.039	0.222	0.235	1258	314	-379	472	628
'[''S'', ''Em'', ''P'', ''Em'']'	B1 (A-B-)	5.0748	-10.3	32.6737	16.3368	-8.681	0.047	0.81	1405	519	-100	443	814
'[''Fe'', ''Em'', ''P'', ''Em'']'	B1 (A-B-)	4.6875	-17.15	25.7492	12.8746	-13.599	-0.045	0.528	3292	478	-41	1407	1416
'[''Cu'', ''Em'', ''P'', ''Em'']'	B1 (A-B-)	4.8522	-14.24	28.559	14.2795	-8.713	0.142	0.347	2238	628	153	805	1164
'[''Fe'', ''Em'', ''S'', ''Em'']'	B1 (A-B-)	4.8795	-13.76	29.0446	14.5223	-12.53	-0.39	-0.2	1706	356	255	675	806
'[''Cu'', ''Em'', ''S'', ''Em'']'	B1 (A-B-)	4.8941	-13.5	29.3057	14.6528	-8.004	-0.383	-0.562	1669	675	331	497	1006
'[''Cu'', ''Em'', ''Fe'', ''Em'']'	B1 (A-B-)	4.8335	-14.57	28.2306	14.1153	-10.427	0.773	0.405	2834	166	-342	1334	1055
'[''Fe'', ''Em'', ''Al'', ''Em'']'	B1 (A-B-)	4.9066	-13.28	29.5304	14.7652	-11.226	0.384	0.766	2413	274	-190	1070	987
'[''P'', ''Em'', ''Si'', ''Em'']'	B1 (A-B-)	4.9678	-12.2	30.6498	15.3249	-10.734	-0.021	1.155	2851	317	734	1267	1161
'[''Fe'', ''Em'', ''Si'', ''Em'']'	B1 (A-B-)	4.7031	-16.87	26.0079	13.004	-13.16	0.253	0.857	2615	525	-684	1045	1222
'[''Si'', ''Em'', ''Ni'', ''Em'']'	B1 (A-B-)	4.7408	-16.21	26.6378	13.3189	-10.868	0.014	0.564	2239	788	-424	725	1272
'[''P'', ''Em'', ''Ni'', ''Em'']'	B1 (A-B-)	4.6914	-17.08	25.8131	12.9065	-11.096	-0.178	0.341	2841	855	136	993	1517
'[''S'', ''Em'', ''Ni'', ''Em'']'	B1 (A-B-)	4.7267	-16.46	26.4004	13.2002	-10.017	-0.518	-0.383	2673	751	321	961	1392
'[''Fe'', ''Em'', ''Ni'', ''Em'']'	B1 (A-B-)	4.74	-16.22	26.6238	13.3119	-12.583	0.565	0.512	3265	245	-391	1510	1251
'[''Cu'', ''Em'', ''Ni'', ''Em'']'	B1 (A-B-)	4.7276	-16.44	26.415	13.2075	-7.901	0.651	0.229	3292	139	-352	1576	1190
'[''Mn'', ''Em'', ''Mg'', ''Em'']'	B1 (A-B-)	5.4603	-3.49	40.7005	20.3503	-8.785	0.824	0.212	1156	-75	-211	616	335
'[''Si'', ''Em'', ''Mg'', ''Em'']'	B1 (A-B-)	5.5101	-2.61	41.8228	20.9114	-6.066	0.423	0.529	1148	197	-291	475	514
'[''Al'', ''Em'', ''Mg'', ''Em'']'	B1 (A-B-)	5.7488	1.61	47.4987	23.7494	-4.368	0.436	0.32	810	122	-133	344	352
'[''P'', ''Em'', ''Mg'', ''Em'']'	B1 (A-B-)	5.3329	-5.74	37.9166	18.9583	-7.344	-0.294	-0.219	1407	304	-139	551	672
'[''Al'', ''Em'', ''Si'', ''Em'']'	B1 (A-B-)	5.2198	-7.74	35.556	17.778	-8.586	0.295	1.281	1694	335	-144	680	788
'[''S'', ''Em'', ''Mg'', ''Em'']'	B1 (A-B-)	5.2232	-7.68	35.6242	17.8121	-8.503	-1.753	-2.061	1401	428	510	486	753
'[''Fe'', ''Em'', ''Mg'', ''Em'']'	B1 (A-B-)	5.2217	-7.71	35.5948	17.7974	-8.002	0.865	0.367	1595	-68	-254	832	487
'[''Cu'', ''Em'', ''Mg'', ''Em'']'	B1 (A-B-)	5.2956	-6.4	37.1266	18.5633	-4.713	0.253	-0.613	1248	226	-177	511	567
'[''Si'', ''Em'', ''Mn'', ''Em'']'	B1 (A-B-)	4.8485	-14.3	28.4939	14.2469	-14.128	0.119	0.609	2065	360	-122	852	928
'[''Al'', ''Em'', ''Mn'', ''Em'']'	B1 (A-B-)	4.9958	-11.7	31.1718	15.5859	-11.906	0.395	0.662	2106	43	-332	1031	731
'[''Mg'', ''Em'', ''Ni'', ''Em'']'	B1 (A-B-)	5.0815	-10.19	32.8032	16.4016	-6.27	0.345	-0.206	1692	89	-411	801	623
'[''Cu'', ''Em'', ''Mn'', ''Em'']'	B1 (A-B-)	4.9921	-11.77	31.1018	15.5509	-11.405	0.634	0.151	2103	-93	-224	1098	639
'[''P'', ''Em'', ''Mn'', ''Em'']'	B1 (A-B-)	4.8803	-13.74	29.0583	14.5292	-14.8	-0.294	0.164	2156	175	226	990	835
'[''Fe'', ''Em'', ''Mn'', ''Em'']'	B1 (A-B-)	4.6405	-17.98	24.983	12.4915	-15.449	0.868	0.754	3398	417	-728	1491	1411
'[''S'', ''Em'', ''Mn'', ''Em'']'	B1 (A-B-)	5.0885	-10.06	32.9399	16.4699	-14.068	-0.808	-0.733	1011	244	376	383	500
'[''Mn'', ''Si'', ''Mn'', ''Si'']'	B2 (ABAB)	2.7943	-1.22	5.4544	1.3636	-30.138	-0.351	0.139	3265	1562	1143	851	2130
'[''Si'', ''P'', ''Si'', ''P'']'	B2 (ABAB)	3.05	7.82	7.0931	1.7733	-19.483	0.475	1.652	1042	852	-1014	95	915
'[''Si'', ''S'', ''Si'', ''S'']'	B2 (ABAB)	3.1384	10.94	7.7277	1.9319	-17.268	0.149	0.942	1778	32	-432	873	614
'[''Si'', ''Fe'', ''Si'', ''Fe'']'	B2 (ABAB)	2.7584	-2.49	5.247	1.3118	-29.285	-0.488	0.116	4490	1332	877	1579	2385
'[''Si'', ''Cu'', ''Si'', ''Cu'']'	B2 (ABAB)	3.0088	6.36	6.8097	1.7024	-17.095	0.303	0.539	648	1279	58	-315	1069
'[''Mg'', ''Cu'', ''Mg'', ''Cu'']'	B2 (ABAB)	3.1554	11.54	7.8541	1.9635	-10.887	-0.112	-0.978	958	528	630	215	671
'[''S'', ''Cu'', ''S'', ''Cu'']'	B2 (ABAB)	3.0598	8.16	7.1619	1.7905	-14.183	0.073	-0.105	1066	991	-227	37	1016
'[''Mg'', ''S'', ''Mg'', ''S'']'	B2 (ABAB)	3.2709	15.62	8.7486	2.1871	-14.511	-1.129	-1.437	1946	58	-254	944	687
'[''Mg'', ''P'', ''Mg'', ''P'']'	B2 (ABAB)	3.266	15.45	8.7095	2.1774	-14.321	-0.202	-0.127	12	1068	17	-528	716
'[''Al'', ''Cu'', ''Al'', ''Cu'']'	B2 (ABAB)	2.9961	5.91	6.7234	1.6808	-15.522	-0.14	-0.126	802	1361	264	-279	1175
'[''Al'', ''Fe'', ''Al'', ''Fe'']'	B2 (ABAB)	2.873	1.56	5.9284	1.4821	-25.286	-0.324	0.058	2509	1368	1410	570	1748
'[''Mg'', ''Al'', ''Mg'', ''Al'']'	B2 (ABAB)	3.3876	19.75	9.7189	2.4297	-10.252	0.058	-0.059	388	539	437	-75	489
'[''Al'', ''S'', ''Al'', ''S'']'	B2 (ABAB)	3.1471	11.25	7.7921	1.948	-16.467	-0.486	0.085	2684	-230	-252	1457	741
'[''Mg'', ''Si'', ''Mg'', ''Si'']'	B2 (ABAB)	3.307	16.9	9.0413	2.2603	-13.201	0.156	0.262	660	577	211	42	604
'[''Mg'', ''Mn'', ''Mg'', ''Mn'']'	B2 (ABAB)	3.24	14.53	8.5033	2.1258	-19.736	0.282	-0.33	557	408	718	74	458
'[''Ni'', ''S'', ''Ni'', ''S'']'	B2 (ABAB)	2.9227	3.32	6.2415	1.5604	-18.63	-0.167	-0.031	2244	1063	332	591	1457
'[''Mg'', ''Fe'', ''Mg'', ''Fe'']'	B2 (ABAB)	3.1372	10.9	7.7193	1.9298	-18.046	0.354	-0.143	307	935	687	-314	726
'[''Mn'', ''Al'', ''Mn'', ''Al'']'	B2 (ABAB)	2.9421	4	6.3668	1.5917	-26.327	-0.234	0.033	1242	1698	949	-228	1546
'[''Si'', ''Al'', ''Si'', ''Al'']'	B2 (ABAB)	3.1592	11.67	7.8823	1.9706	-17.275	0.269	1.255	391	1073	451	-341	846
'[''Mn'', ''S'', ''Mn'', ''S'']'	B2 (ABAB)	2.8198	-0.32	5.6054	1.4013	-26.142	-0.31	-0.234	4661	569	1092	2046	1933
'[''Mn'', ''Fe'', ''Mn'', ''Fe'']'	B2 (ABAB)	2.8072	-0.77	5.5306	1.3827	-33.997	0.094	-0.021	2893	1849	1503	522	2197
'[''S'', ''Fe'', ''S'', ''Fe'']'	B2 (ABAB)	2.8778	1.73	5.9585	1.4896	-24.274	-0.193	-0.003	2715	337	642	1189	1130
'[''Fe'', ''Cu'', ''Fe'', ''Cu'']'	B2 (ABAB)	2.8905	2.18	6.0373	1.5093	-22.88	0.266	-0.102	882	1635	1064	-376	1384
'[''Mn'', ''Cu'', ''Mn'', ''Cu'']'	B2 (ABAB)	2.985	5.52	6.6493	1.6623	-24.63	0.179	-0.304	1164	1005	846	79	1058
'[''Mn'', ''P'', ''Mn'', ''P'']'	B2 (ABAB)	2.7738	-1.95	5.3356	1.3339	-30.08	-0.414	0.044	4545	1179	996	1683	2301
'[''Ni'', ''Si'', ''Ni'', ''Si'']'	B2 (ABAB)	2.8355	0.23	5.6995	1.4249	-22.924	-0.283	0.267	1984	1682	561	151	1782
'[''P'', ''Cu'', ''P'', ''Cu'']'	B2 (ABAB)	3.0171	6.65	6.8659	1.7165	-16.683	0.328	0.533	47	1494	14	-724	1012
'[''Ni'', ''Cu'', ''Ni'', ''Cu'']'	B2 (ABAB)	2.8361	0.25	5.7029	1.4257	-18.079	0.081	-0.341	1600	1697	1188	-48	1664
'[''P'', ''Fe'', ''P'', ''Fe'']'	B2 (ABAB)	2.7816	-1.67	5.3808	1.3452	-27.999	-0.245	0.328	3360	1498	928	931	2118
'[''Ni'', ''Al'', ''Ni'', ''Al'']'	B2 (ABAB)	2.8912	2.2	6.0422	1.5105	-21.089	-0.66	-0.332	2087	1335	1211	376	1586
'[''P'', ''S'', ''P'', ''S'']'	B2 (ABAB)	3.1152	10.12	7.5581	1.8895	-15.827	0.431	1.194	2390	255	245	1068	967
'[''Ni'', ''Fe'', ''Ni'', ''Fe'']'	B2 (ABAB)	2.8503	0.76	5.7891	1.4473	-27.119	0.077	0.024	1064	2023	785	-480	1703
'[''Al'', ''P'', ''Al'', ''P'']'	B2 (ABAB)	3.1195	10.27	7.5892	1.8973	-17.769	0.068	1.022	679	1050	-37	-185	926
'[''Ni'', ''Mg'', ''Ni'', ''Mg'']'	B2 (ABAB)	3.0474	7.72	7.0751	1.7688	-14.583	-0.165	-0.717	877	937	739	-30	917
'[''Ni'', ''P'', ''Ni'', ''P'']'	B2 (ABAB)	2.8819	1.87	5.9839	1.496	-21.872	-0.098	0.421	1566	1718	190	-76	1667
'[''Ni'', ''Mn'', ''Ni'', ''Mn'']'	B2 (ABAB)	2.914	3.01	6.186	1.5465	-29.037	-0.052	-0.22	1455	1433	1040	11	1440
'[''Si'', ''Cu'', ''Em'', ''Em'']'	B3 (AB--)	5.3281	-5.83	37.8146	18.9073	-7.899	0.627	0.863	502	787	-180	-143	692
'[''S'', ''Cu'', ''Em'', ''Em'']'	B3 (AB--)	5.2136	-7.85	35.4285	17.7142	-8.23	-0.496	-0.675	935	746	287	94	809
'[''S'', ''Fe'', ''Em'', ''Em'']'	B3 (AB--)	4.9454	-12.59	30.2377	15.1189	-12.945	-0.597	-0.407	1541	1093	272	224	1243
'[''Ni'', ''Mn'', ''Em'', ''Em'']'	B3 (AB--)	5.322	-5.93	37.6855	18.8427	-11.967	1.224	1.056	122	492	-462	-185	369
'[''P'', ''Cu'', ''Em'', ''Em'']'	B3 (AB--)	5.2072	-7.96	35.2981	17.649	-8.56	0.219	0.423	830	920	-84	-45	890
'[''P'', ''Fe'', ''Em'', ''Em'']'	B3 (AB--)	4.9717	-12.13	30.7231	15.3616	-13.769	-0.129	0.444	1508	1367	130	71	1414
'[''P'', ''S'', ''Em'', ''Em'']'	B3 (AB--)	5.6919	0.6	46.1021	23.0511	-7.978	0.399	1.162	215	628	-634	-206	490
'[''Al'', ''Cu'', ''Em'', ''Em'']'	B3 (AB--)	5.5592	-1.74	42.9523	21.4761	-6.276	0.603	0.617	376	710	-287	-167	599
'[''Al'', ''Fe'', ''Em'', ''Em'']'	B3 (AB--)	5.5872	-1.25	43.6031	21.8016	-9.576	1.209	1.591	263	562	-360	-150	462
'[''Al'', ''S'', ''Em'', ''Em'']'	B3 (AB--)	5.6351	-0.4	44.7356	22.3678	-8.354	-0.547	0.025	-30	383	-1184	-207	245
'[''Al'', ''P'', ''Em'', ''Em'']'	B3 (AB--)	5.5051	-2.7	41.7094	20.8547	-10.376	-0.678	0.277	1254	616	613	319	828
'[''Si'', ''Fe'', ''Em'', ''Em'']'	B3 (AB--)	5.1694	-8.63	34.5348	17.2674	-12.218	0.724	1.328	695	926	-646	-115	849
'[''Si'', ''S'', ''Em'', ''Em'']'	B3 (AB--)	5.8411	3.24	49.8234	24.9117	-8.685	0.123	0.917	191	371	-202	-90	311
'[''Si'', ''P'', ''Em'', ''Em'']'	B3 (AB--)	5.3093	-6.16	37.4164	18.7082	-10.372	0.16	1.337	432	843	-390	-205	706
'[''Ni'', ''Mg'', ''Em'', ''Em'']'	B3 (AB--)	5.6872	0.52	45.9866	22.9933	-5.066	0.947	0.396	104	410	-398	-153	308
'[''Si'', ''Al'', ''Em'', ''Em'']'	B3 (AB--)	5.7381	1.42	47.2332	23.6166	-8.328	0.424	1.41	451	668	-172	-109	595
'[''Mn'', ''Fe'', ''Em'', ''Em'']'	B3 (AB--)	4.9048	-13.31	29.4989	14.7495	-14.699	1.243	1.129	755	1098	-1182	-172	984
'[''Mn'', ''S'', ''Em'', ''Em'']'	B3 (AB--)	5.636	-0.39	44.7558	22.3779	-14.072	-0.81	-0.735	613	439	200	87	497
'[''Mn'', ''P'', ''Em'', ''Em'']'	B3 (AB--)	5.2626	-6.99	36.4361	18.2181	-14.313	-0.051	0.407	372	323	-22	25	339
'[''Mn'', ''Al'', ''Em'', ''Em'']'	B3 (AB--)	5.7825	2.2	48.3374	24.1687	-10.194	1.251	1.518	-5	394	-408	-200	261
'[''Mn'', ''Si'', ''Em'', ''Em'']'	B3 (AB--)	5.4172	-4.25	39.7443	19.8721	-12.95	0.709	1.198	426	556	-161	-65	513
'[''Mg'', ''Cu'', ''Em'', ''Em'']'	B3 (AB--)	5.8984	4.25	51.3043	25.6521	-3.858	0.68	-0.186	39	212	-149	-87	154
'[''Mg'', ''Fe'', ''Em'', ''Em'']'	B3 (AB--)	6.0149	6.31	54.404	27.202	-6.42	1.656	1.158	42	296	-303	-127	211
'[''Mg'', ''S'', ''Em'', ''Em'']'	B3 (AB--)	5.692	0.6	46.1024	23.0512	-8.472	-1.738	-2.046	699	491	274	104	560
'[''Ni'', ''Fe'', ''Em'', ''Em'']'	B3 (AB--)	5.1679	-8.66	34.5041	17.2521	-11.326	1.194	1.14	586	988	-758	-201	854
'[''Mg'', ''P'', ''Em'', ''Em'']'	B3 (AB--)	5.8764	3.86	50.7316	25.3658	-6.817	-0.03	0.045	258	550	-244	-146	452
'[''Mg'', ''Al'', ''Em'', ''Em'']'	B3 (AB--)	6.4399	13.82	66.7709	33.3855	-3.48	0.881	0.765	75	276	-240	-100	209
'[''Ni'', ''Cu'', ''Em'', ''Em'']'	B3 (AB--)	5.2255	-7.64	35.6714	17.8357	-6.673	1.265	0.843	455	802	-361	-174	686
'[''Mg'', ''Mn'', ''Em'', ''Em'']'	B3 (AB--)	6.3454	12.15	63.8726	31.9363	-7.503	1.465	0.853	14	202	-236	-94	139
'[''Mn'', ''Cu'', ''Em'', ''Em'']'	B3 (AB--)	5.5204	-2.43	42.0582	21.0291	-10.211	1.231	0.749	177	344	-257	-83	288
'[''Fe'', ''Cu'', ''Em'', ''Em'']'	B3 (AB--)	5.3275	-5.84	37.8021	18.9011	-9.059	1.456	1.088	284	790	-423	-253	621
'[''Mg'', ''Si'', ''Em'', ''Em'']'	B3 (AB--)	6.1114	8.02	57.0629	28.5314	-5.225	0.844	0.95	137	427	-329	-145	331
'[''Ni'', ''Si'', ''Em'', ''Em'']'	B3 (AB--)	5.1494	-8.98	34.1368	17.0684	-10.428	0.234	0.784	890	1131	-307	-120	1050
'[''Ni'', ''S'', ''Em'', ''Em'']'	B3 (AB--)	5.0432	-10.86	32.0672	16.0336	-10.286	-0.653	-0.517	1274	1019	272	127	1104
'[''Ni'', ''P'', ''Em'', ''Em'']'	B3 (AB--)	5.038	-10.95	31.9681	15.9841	-11.113	-0.187	0.332	1076	1134	-45	-29	1115
'[''Ni'', ''Al'', ''Em'', ''Em'']'	B3 (AB--)	5.3569	-5.32	38.4311	19.2155	-8.273	0.476	0.804	503	751	-248	-124	669
'[''Ni'', ''Ni'', ''S'', ''S'']'	B32 (AABB)	5.9297	4.81	52.1239	13.031	-16.628	0.333	0.469	-95	1594	123	-845	1031
'[''Mn'', ''Mn'', ''Si'', ''Si'']'	B32 (AABB)	5.7228	1.15	46.8569	11.7142	-28.689	0.011	0.501	1395	1909	1019	-257	1737
'[''Al'', ''Al'', ''Cu'', ''Cu'']'	B32 (AABB)	6.0694	7.28	55.8958	13.9739	-14.886	0.02	0.033	189	1326	168	-568	947
'[''Ni'', ''Ni'', ''P'', ''P'']'	B32 (AABB)	5.787	2.28	48.4496	12.1124	-20.714	0.191	0.71	321	2116	-459	-898	1518
'[''Mn'', ''Mn'', ''Al'', ''Al'']'	B32 (AABB)	5.8298	3.04	49.5334	12.3834	-25.798	-0.102	0.166	1705	1450	294	127	1535
'[''Al'', ''Al'', ''Fe'', ''Fe'']'	B32 (AABB)	5.8644	3.65	50.4216	12.6054	-24.777	-0.197	0.185	1483	1442	1090	21	1455
'[''Ni'', ''Ni'', ''Al'', ''Al'']'	B32 (AABB)	5.8458	3.32	49.9426	12.4857	-19.807	-0.34	-0.012	1117	1487	1024	-185	1363
'[''Si'', ''Si'', ''Fe'', ''Fe'']'	B32 (AABB)	5.732	1.31	47.0824	11.7706	-27.128	0.051	0.655	762	1849	791	-543	1487
'[''Mn'', ''Mn'', ''P'', ''P'']'	B32 (AABB)	5.7872	2.29	48.4555	12.1139	-27.951	0.118	0.576	882	1934	1090	-526	1583
'[''Mg'', ''Mg'', ''Al'', ''Al'']'	B32 (AABB)	6.7761	19.77	77.7823	19.4456	-10.156	0.082	-0.034	209	623	118	-207	485
'[''Mn'', ''Mn'', ''S'', ''S'']'	B32 (AABB)	6.0114	6.25	54.3073	13.5768	-23.932	0.243	0.318	311	1237	-2076	-463	928
'[''Al'', ''Al'', ''P'', ''P'']'	B32 (AABB)	6.3076	11.48	62.7372	15.6843	-16.869	0.293	1.247	577	932	229	-177	814
'[''Ni'', ''Ni'', ''Si'', ''Si'']'	B32 (AABB)	5.7486	1.61	47.4935	11.8734	-21.807	-0.004	0.546	301	2033	29	-866	1456
'[''Al'', ''Al'', ''S'', ''S'']'	B32 (AABB)	6.4875	14.67	68.262	17.0655	-14.245	0.069	0.64	301	764	-461	-232	610
'[''Mn'', ''Mn'', ''Fe'', ''Fe'']'	B32 (AABB)	5.6217	-0.64	44.4159	11.104	-33.989	0.096	-0.019	2958	1884	1180	537	2242
'[''Mn'', ''Mn'', ''Cu'', ''Cu'']'	B32 (AABB)	5.7016	0.77	46.3371	11.5843	-24.033	0.328	-0.154	1617	1678	1002	-31	1658
'[''Mg'', ''Mg'', ''Si'', ''Si'']'	B32 (AABB)	6.6035	16.72	71.9891	17.9973	-12.744	0.27	0.376	289	700	271	-205	563
'[''Ni'', ''Ni'', ''Mn'', ''Mn'']'	B32 (AABB)	5.696	0.68	46.2016	11.5504	-28.381	0.112	-0.056	881	1649	-1177	-384	1393
'[''Ni'', ''Ni'', ''Mg'', ''Mg'']'	B32 (AABB)	6.1096	7.99	57.0143	14.2536	-14.049	-0.032	-0.583	793	784	493	5	787
'[''Mg'', ''Mg'', ''Mn'', ''Mn'']'	B32 (AABB)	6.0477	6.89	55.2972	13.8243	-19.155	0.428	-0.185	1703	903	-2681	400	1169
'[''Ni'', ''Ni'', ''Fe'', ''Fe'']'	B32 (AABB)	5.6664	0.15	45.4843	11.3711	-27.361	0.017	-0.037	1827	1792	1295	18	1804
'[''Mg'', ''Mg'', ''P'', ''P'']'	B32 (AABB)	6.5215	15.27	69.3412	17.3353	-12.948	0.141	0.216	305	752	223	-223	603
'[''Mg'', ''Mg'', ''Cu'', ''Cu'']'	B32 (AABB)	6.2931	11.23	62.3066	15.5767	-10.488	-0.013	-0.878	677	609	494	34	631
'[''Ni'', ''Ni'', ''Cu'', ''Cu'']'	B32 (AABB)	5.6739	0.29	45.6661	11.4165	-18.097	0.077	-0.345	1473	1771	1198	-149	1672
'[''P'', ''P'', ''Cu'', ''Cu'']'	B32 (AABB)	6.0304	6.59	54.8262	13.7066	-16.288	0.427	0.631	177	1270	161	-546	905
'[''P'', ''P'', ''S'', ''S'']'	B32 (AABB)	6.2207	9.95	60.1817	15.0454	-15.493	0.515	1.277	1367	680	-1596	344	909
'[''Mg'', ''Mg'', ''Fe'', ''Fe'']'	B32 (AABB)	6.2059	9.69	59.7513	14.9378	-18.448	0.254	-0.244	931	651	566	140	744
'[''S'', ''S'', ''Fe'', ''Fe'']'	B32 (AABB)	6.0436	6.82	55.1856	13.7964	-22.188	0.328	0.518	-91	1298	-4280	-694	835
'[''Si'', ''Si'', ''Cu'', ''Cu'']'	B32 (AABB)	6.0139	6.29	54.3772	13.5943	-16.976	0.333	0.568	66	1409	-56	-671	961
'[''Si'', ''Si'', ''Al'', ''Al'']'	B32 (AABB)	6.3258	11.81	63.2822	15.8206	-17.078	0.319	1.304	661	803	445	-71	755
'[''S'', ''S'', ''Cu'', ''Cu'']'	B32 (AABB)	6.138	8.49	57.8125	14.4531	-13.109	0.342	0.163	337	1100	-59	-381	845
'[''P'', ''P'', ''Fe'', ''Fe'']'	B32 (AABB)	5.7952	2.43	48.6572	12.1643	-26.145	0.219	0.792	619	1593	283	-487	1268
'[''Si'', ''Si'', ''P'', ''P'']'	B32 (AABB)	6.1294	8.34	57.5697	14.3924	-19.229	0.538	1.715	238	1304	-1647	-533	949
'[''Fe'', ''Fe'', ''Cu'', ''Cu'']'	B32 (AABB)	5.748	1.59	47.4785	11.8696	-23.233	0.178	-0.19	1556	1386	1221	85	1443
'[''Mg'', ''Mg'', ''S'', ''S'']'	B32 (AABB)	6.638	17.32	73.1224	18.2806	-11.575	-0.395	-0.703	47	817	-467	-385	561
'[''Si'', ''Si'', ''S'', ''S'']'	B32 (AABB)	6.2883	11.14	62.1638	15.541	-16.179	0.421	1.215	1079	590	-475	245	753
'[''P'', ''Al'', ''P'', ''Em'']'	C1 (ABA-)	5.941	5.01	52.4221	17.474	-13.839	0.15	1.168	236	1145	-72	-454	842
'[''S'', ''Al'', ''S'', ''Em'']'	C1 (ABA-)	6.008	6.19	54.2172	18.0724	-12.465	-0.566	-0.058	523	1006	-303	-241	845
'[''Fe'', ''S'', ''Fe'', ''Em'']'	C1 (ABA-)	5.1387	-9.17	33.9235	11.3078	-20.93	-0.312	-0.186	4113	1253	717	1430	2206
'[''Si'', ''Fe'', ''Si'', ''Em'']'	C1 (ABA-)	5.3833	-4.85	39.0016	13.0005	-19.871	-0.26	0.545	1946	1641	352	153	1743
'[''S'', ''Cu'', ''S'', ''Em'']'	C1 (ABA-)	5.8477	3.36	49.9916	16.6639	-10.729	0.006	0.013	131	779	-84	-324	563
'[''Fe'', ''Mg'', ''Fe'', ''Em'']'	C1 (ABA-)	5.8443	3.3	49.9032	16.6344	-14.893	1.027	0.695	274	830	-725	-278	645
'[''S'', ''Mg'', ''S'', ''Em'']'	C1 (ABA-)	6.162	8.91	58.4918	19.4973	-10.781	-0.758	-0.837	-590	1253	47	-922	639
'[''Al'', ''Mg'', ''Al'', ''Em'']'	C1 (ABA-)	6.4481	13.97	67.0257	22.3419	-7.926	0.356	0.533	433	436	-103	-2	435
'[''Cu'', ''P'', ''Cu'', ''Em'']'	C1 (ABA-)	5.498	-2.83	41.5473	13.8491	-13.12	-0.131	-0.24	1636	916	474	360	1156
'[''P'', ''Mg'', ''P'', ''Em'']'	C1 (ABA-)	6.0982	7.78	56.6963	18.8988	-11.73	0.098	0.53	322	848	103	-263	672
'[''Si'', ''Mg'', ''Si'', ''Em'']'	C1 (ABA-)	6.168	9.02	58.6633	19.5544	-10.904	0.478	0.951	166	728	574	-281	541
'[''Fe'', ''P'', ''Fe'', ''Em'']'	C1 (ABA-)	5.2132	-7.86	35.4197	11.8066	-22.934	-0.394	-0.012	3252	1485	546	884	2074
'[''Fe'', ''Al'', ''Fe'', ''Em'']'	C1 (ABA-)	5.5964	-1.08	43.8202	14.6067	-18.972	0.422	0.676	1219	1162	-928	29	1181
'[''S'', ''P'', ''S'', ''Em'']'	C1 (ABA-)	6.0047	6.13	54.1274	18.0425	-11.55	0.245	0.88	194	946	57	-376	696
'[''P'', ''Cu'', ''P'', ''Em'']'	C1 (ABA-)	5.7331	1.33	47.1105	15.7035	-13.458	0.269	0.788	742	816	-111	-37	791
'[''Cu'', ''Al'', ''Cu'', ''Em'']'	C1 (ABA-)	5.7038	0.81	46.3903	15.4634	-10.751	0.154	-0.083	689	735	-24	-23	720
'[''P'', ''Fe'', ''P'', ''Em'']'	C1 (ABA-)	5.3613	-5.24	38.526	12.842	-19.686	-0.303	0.461	1927	1429	-330	249	1595
'[''Si'', ''Cu'', ''Si'', ''Em'']'	C1 (ABA-)	5.6667	0.16	45.4917	15.1639	-13.977	0.2	0.76	1373	1057	13	158	1163
'[''P'', ''S'', ''P'', ''Em'']'	C1 (ABA-)	5.9392	4.97	52.3748	17.4583	-11.708	0.779	1.669	-74	1010	-89	-542	649
'[''S'', ''Fe'', ''S'', ''Em'']'	C1 (ABA-)	5.524	-2.36	42.1411	14.047	-16.583	-0.442	-0.189	2428	831	211	799	1363
'[''Al'', ''P'', ''Al'', ''Em'']'	C1 (ABA-)	6.059	7.09	55.6079	18.536	-12.282	0.163	1.054	272	699	-537	-214	557
'[''Mn'', ''S'', ''Mn'', ''Em'']'	C1 (ABA-)	5.2639	-6.96	36.4642	12.1547	-22.334	-0.313	-0.339	2506	1404	278	551	1771
'[''Si'', ''S'', ''Si'', ''Em'']'	C1 (ABA-)	5.924	4.7	51.9731	17.3244	-12.323	0.678	1.609	558	476	-87	41	503
'[''Al'', ''S'', ''Al'', ''Em'']'	C1 (ABA-)	6.3075	11.48	62.7362	20.9121	-10.483	0.176	0.812	-35	414	-774	-224	264
'[''Cu'', ''Si'', ''Cu'', ''Em'']'	C1 (ABA-)	5.5436	-2.02	42.5908	14.1969	-12.736	0.049	-0.039	1656	1150	499	253	1319
'[''Al'', ''Fe'', ''Al'', ''Em'']'	C1 (ABA-)	5.6794	0.38	45.7971	15.2657	-15.823	-0.025	0.484	1894	717	486	589	1109
'[''Al'', ''Cu'', ''Al'', ''Em'']'	C1 (ABA-)	5.7864	2.27	48.4355	16.1452	-11.753	-0.173	0.091	1432	597	660	417	875
'[''Fe'', ''Si'', ''Fe'', ''Em'']'	C1 (ABA-)	5.3775	-4.95	38.8761	12.9587	-21.932	-0.008	0.395	1697	1702	-195	-3	1701
'[''Al'', ''Mn'', ''Al'', ''Em'']'	C1 (ABA-)	5.9113	4.48	51.6416	17.2139	-16.218	0.077	0.509	1055	610	313	223	758
'[''S'', ''Si'', ''S'', ''Em'']'	C1 (ABA-)	5.9293	4.8	52.1126	17.3709	-12.333	0.036	0.691	67	1051	-176	-492	723
'[''P'', ''Mn'', ''P'', ''Em'']'	C1 (ABA-)	5.4656	-3.4	40.8188	13.6063	-20.019	-0.18	0.508	749	1223	-610	-237	1065
'[''P'', ''Si'', ''P'', ''Em'']'	C1 (ABA-)	5.7868	2.28	48.4449	16.1483	-14.593	0.455	1.622	-4	1247	-479	-625	830
'[''S'', ''Mn'', ''S'', ''Em'']'	C1 (ABA-)	5.56	-1.73	42.9687	14.3229	-17.419	-0.487	-0.31	1894	784	283	555	1154
'[''Cu'', ''S'', ''Cu'', ''Em'']'	C1 (ABA-)	5.5778	-1.41	43.3842	14.4614	-11.748	-0.26	-0.625	1110	876	306	117	954
'[''Si'', ''Mn'', ''Si'', ''Em'']'	C1 (ABA-)	5.5135	-2.55	41.9006	13.9669	-20.019	-0.076	0.653	1250	1313	-21	-32	1292
'[''Mn'', ''Cu'', ''Mn'', ''Em'']'	C1 (ABA-)	5.7789	2.14	48.2474	16.0825	-19.732	0.628	0.23	972	343	201	315	552
'[''Fe'', ''Mn'', ''Fe'', ''Em'']'	C1 (ABA-)	5.2634	-6.97	36.4531	12.151	-23.657	0.59	0.514	2580	1273	249	654	1709
'[''Cu'', ''Mn'', ''Cu'', ''Em'']'	C1 (ABA-)	5.7157	1.02	46.6823	15.5608	-14.675	0.576	0.009	646	798	-194	-76	747
'[''Mn'', ''Fe'', ''Mn'', ''Em'']'	C1 (ABA-)	5.3443	-5.54	38.1596	12.7199	-24.317	0.604	0.451	2013	1090	51	462	1397
'[''Si'', ''Al'', ''Si'', ''Em'']'	C1 (ABA-)	5.9947	5.95	53.857	17.9523	-13.44	0.386	1.446	572	820	-98	-124	737
'[''Si'', ''P'', ''Si'', ''Em'']'	C1 (ABA-)	5.7864	2.27	48.4347	16.1449	-14.454	0.554	1.741	506	777	-177	-135	687
'[''Mn'', ''P'', ''Mn'', ''Em'']'	C1 (ABA-)	5.3693	-5.1	38.6987	12.8996	-24.481	-0.442	-0.213	2943	993	565	975	1643
'[''Mn'', ''Al'', ''Mn'', ''Em'']'	C1 (ABA-)	5.8034	2.57	48.8649	16.2883	-20.28	0.453	0.555	1120	712	221	204	848
'[''Mn'', ''Si'', ''Mn'', ''Em'']'	C1 (ABA-)	5.5162	-2.5	41.9614	13.9871	-23.541	-0.077	0.173	2333	915	597	709	1387
'[''Cu'', ''Mg'', ''Cu'', ''Em'']'	C1 (ABA-)	5.9509	5.18	52.6851	17.5617	-7.744	0.402	-0.421	101	613	-292	-256	442
'[''Mg'', ''Ni'', ''Mg'', ''Em'']'	C1 (ABA-)	6.1345	8.43	57.7135	19.2378	-8.371	0.026	-0.673	901	270	167	315	481
'[''Al'', ''Si'', ''Al'', ''Em'']'	C1 (ABA-)	6.0764	7.4	56.0878	18.6959	-12.331	0.199	1.111	331	797	-202	-233	641
'[''Fe'', ''Cu'', ''Fe'', ''Em'']'	C1 (ABA-)	5.5426	-2.04	42.5674	14.1891	-18.15	0.688	0.443	1385	1077	-114	154	1180
'[''Fe'', ''Ni'', ''Fe'', ''Em'']'	C1 (ABA-)	5.4805	-3.13	41.1524	13.7175	-20.534	0.474	0.438	1492	1224	-95	134	1313
'[''S'', ''Ni'', ''S'', ''Em'']'	C1 (ABA-)	5.6977	0.71	46.2432	15.4144	-13.104	-0.205	0.012	1184	1087	-88	49	1120
'[''P'', ''Ni'', ''P'', ''Em'']'	C1 (ABA-)	5.535	-2.17	42.393	14.131	-16.52	-0.171	0.557	1714	1170	305	272	1351
'[''Cu'', ''Ni'', ''Cu'', ''Em'']'	C1 (ABA-)	5.4883	-3	41.3289	13.7763	-11.641	0.43	-0.096	1120	1085	62	17	1097
'[''Al'', ''Ni'', ''Al'', ''Em'']'	C1 (ABA-)	5.6799	0.39	45.8105	15.2702	-14.306	-0.443	0.03	1809	887	456	461	1194
'[''Si'', ''Ni'', ''Si'', ''Em'']'	C1 (ABA-)	5.4422	-3.81	40.2965	13.4322	-17.367	-0.349	0.42	1779	1199	620	290	1392
'[''Mg'', ''Mn'', ''Mg'', ''Em'']'	C1 (ABA-)	6.5451	15.68	70.0943	23.3648	-10.293	0.543	-0.197	420	272	6	74	322
'[''Ni'', ''Mg'', ''Ni'', ''Em'']'	C1 (ABA-)	5.6792	0.38	45.7921	15.264	-10.819	0.538	0.134	563	885	-522	-161	777
'[''Mg'', ''Si'', ''Mg'', ''Em'']'	C1 (ABA-)	6.3585	12.38	64.268	21.4227	-8.917	-0.172	-0.433	1175	238	450	469	550
'[''Ni'', ''Mn'', ''Ni'', ''Em'']'	C1 (ABA-)	5.4529	-3.62	40.5337	13.5112	-18.594	0.431	0.283	1053	1108	120	-28	1090
'[''Ni'', ''Si'', ''Ni'', ''Em'']'	C1 (ABA-)	5.3202	-5.97	37.6475	12.5492	-17.574	-0.402	-0.071	1367	1728	641	-180	1607
'[''Mg'', ''P'', ''Mg'', ''Em'']'	C1 (ABA-)	6.2724	10.86	61.6926	20.5642	-9.296	-0.35	-0.632	747	359	-51	194	488
'[''Mn'', ''Ni'', ''Mn'', ''Em'']'	C1 (ABA-)	5.6588	0.02	45.301	15.1003	-22.157	0.401	0.212	1068	745	-58	162	853
'[''Ni'', ''Al'', ''Ni'', ''Em'']'	C1 (ABA-)	5.4683	-3.35	40.8785	13.6262	-15.025	-0.11	0.073	1520	1014	270	253	1183
'[''Mg'', ''S'', ''Mg'', ''Em'']'	C1 (ABA-)	6.4626	14.23	67.479	22.493	-7.981	-0.498	-1.035	277	407	-174	-65	364
'[''Mg'', ''Al'', ''Mg'', ''Em'']'	C1 (ABA-)	6.6405	17.37	73.2065	24.4022	-6.348	0.128	-0.282	572	302	189	135	392
'[''Cu'', ''Fe'', ''Cu'', ''Em'']'	C1 (ABA-)	5.5953	-1.11	43.7926	14.5975	-13.782	0.64	0.149	903	1067	-51	-82	1012
'[''Ni'', ''Fe'', ''Ni'', ''Em'']'	C1 (ABA-)	5.4081	-4.41	39.5437	13.1812	-18.065	0.374	0.302	1629	1241	306	194	1370
'[''Mg'', ''Cu'', ''Mg'', ''Em'']'	C1 (ABA-)	6.2853	11.09	62.0741	20.6914	-6.585	0.041	-0.868	716	266	167	225	416
'[''Mn'', ''Mg'', ''Mn'', ''Em'']'	C1 (ABA-)	6.164	8.95	58.5489	19.5163	-16.319	1.019	0.535	-114	311	-82	-212	169
'[''Ni'', ''S'', ''Ni'', ''Em'']'	C1 (ABA-)	5.2759	-6.75	36.7148	12.2383	-15.557	-0.368	-0.313	2130	1259	530	436	1549
'[''Mg'', ''Fe'', ''Mg'', ''Em'']'	C1 (ABA-)	6.3623	12.45	64.3858	21.4619	-9.55	0.557	-0.107	617	343	110	137	434
'[''Ni'', ''P'', ''Ni'', ''Em'']'	C1 (ABA-)	5.2501	-7.21	36.1771	12.059	-17.869	-0.552	-0.242	2301	1517	769	392	1778
'[''Ni'', ''Cu'', ''Ni'', ''Em'']'	C1 (ABA-)	5.4283	-4.06	39.9877	13.3292	-12.999	0.558	0.241	1229	1259	13	-15	1249
'[''Si'', ''Al'', ''Al'', ''Em'']'	C1_b (AAB-)	6.1139	8.06	57.1332	19.0444	-12.023	0.302	1.213	417	662	-552	-123	580
'[''Mg'', ''Cu'', ''Cu'', ''Em'']'	C1_b (AAB-)	5.8784	3.9	50.7823	16.9274	-8.481	0.156	-0.667	811	652	49	80	705
'[''Ni'', ''Al'', ''Al'', ''Em'']'	C1_b (AAB-)	5.795	2.43	48.6529	16.2176	-12.879	0.033	0.506	944	915	92	15	925
'[''Mn'', ''Si'', ''Si'', ''Em'']'	C1_b (AAB-)	5.491	-2.95	41.3891	13.7964	-18.945	0.282	1.011	1400	1534	-125	-67	1489
'[''Mn'', ''Mn'', ''Cu'', ''Em'']'	C1_b (AAB-)	5.3838	-4.84	39.013	13.0043	-19.344	0.758	0.36	1997	1527	-549	235	1683
'[''Ni'', ''P'', ''P'', ''Em'']'	C1_b (AAB-)	5.5546	-1.82	42.8444	14.2815	-15.51	0.166	0.894	1104	1054	-993	25	1070
'[''Mn'', ''Mn'', ''Fe'', ''Em'']'	C1_b (AAB-)	5.34	-5.62	38.0674	12.6891	-24.565	0.521	0.369	2064	935	170	564	1311
'[''Si'', ''Si'', ''Fe'', ''Em'']'	C1_b (AAB-)	5.4406	-3.84	40.2601	13.42	-18.431	0.22	1.025	1361	1412	-6	-25	1395
'[''Ni'', ''Ni'', ''Cu'', ''Em'']'	C1_b (AAB-)	5.4301	-4.02	40.0282	13.3427	-13.231	0.481	0.164	1302	1337	153	-17	1325
'[''Ni'', ''Fe'', ''Fe'', ''Em'']'	C1_b (AAB-)	5.3249	-5.88	37.7458	12.5819	-20.137	0.607	0.571	1582	1282	472	150	1382
'[''Al'', ''Al'', ''Cu'', ''Em'']'	C1_b (AAB-)	5.9457	5.09	52.5461	17.5154	-10.764	0.157	0.42	704	911	135	-104	842
'[''Mn'', ''Mn'', ''S'', ''Em'']'	C1_b (AAB-)	5.3618	-5.23	38.5355	12.8452	-22.429	-0.345	-0.371	2122	1050	681	536	1407
'[''Ni'', ''S'', ''S'', ''Em'']'	C1_b (AAB-)	5.7853	2.25	48.4069	16.1356	-11.418	0.357	0.574	-197	1115	48	-656	678
'[''Fe'', ''Fe'', ''Cu'', ''Em'']'	C1_b (AAB-)	5.5242	-2.36	42.1445	14.0482	-18.035	0.726	0.481	910	929	211	-9	923
'[''Si'', ''Si'', ''Cu'', ''Em'']'	C1_b (AAB-)	5.709	0.9	46.5171	15.5057	-13.743	0.278	0.838	633	1074	-473	-220	927
'[''Mn'', ''Mn'', ''Al'', ''Em'']'	C1_b (AAB-)	5.4684	-3.35	40.8808	13.6269	-20.794	0.282	0.384	2153	1321	-866	416	1599
'[''Mn'', ''Mn'', ''Si'', ''Em'']'	C1_b (AAB-)	5.3381	-5.65	38.0279	12.676	-23.633	-0.107	0.143	2898	1578	293	660	2018
'[''Ni'', ''Si'', ''Si'', ''Em'']'	C1_b (AAB-)	5.5197	-2.44	42.0434	14.0145	-16.217	0.034	0.803	875	1246	-545	-185	1122
'[''Ni'', ''Ni'', ''P'', ''Em'']'	C1_b (AAB-)	5.3184	-6	37.6082	12.5361	-16.8	-0.196	0.114	1459	1576	-314	-58	1537
'[''Al'', ''Al'', ''Fe'', ''Em'']'	C1_b (AAB-)	5.7486	1.61	47.4937	15.8312	-14.675	0.357	0.866	332	406	54	-37	381
'[''Mn'', ''Fe'', ''Fe'', ''Em'']'	C1_b (AAB-)	5.3604	-5.26	38.5072	12.8357	-23.478	0.65	0.574	1952	1506	26	223	1655
'[''Ni'', ''Ni'', ''S'', ''Em'']'	C1_b (AAB-)	5.3985	-4.58	39.3324	13.1108	-14.695	-0.081	-0.026	950	1535	-1153	-293	1340
'[''Mn'', ''S'', ''S'', ''Em'']'	C1_b (AAB-)	6.0016	6.08	54.0437	18.0146	-15.773	0.062	0.239	3	842	279	-419	562
'[''Si'', ''P'', ''P'', ''Em'']'	C1_b (AAB-)	5.7888	2.31	48.4949	16.165	-14.252	0.569	1.736	699	726	-717	-14	717
'[''Ni'', ''Ni'', ''Al'', ''Em'']'	C1_b (AAB-)	5.4921	-2.93	41.4157	13.8052	-15.036	-0.113	0.07	1548	1228	123	160	1335
'[''Ni'', ''Mn'', ''Mn'', ''Em'']'	C1_b (AAB-)	5.3065	-6.21	37.3571	12.4524	-21.675	0.561	0.373	2475	1713	-79	381	1967
'[''Mn'', ''P'', ''P'', ''Em'']'	C1_b (AAB-)	5.6745	0.3	45.6802	15.2267	-18.783	0.232	0.919	351	900	291	-274	717
'[''Si'', ''S'', ''S'', ''Em'']'	C1_b (AAB-)	6.0544	7.01	55.4821	18.494	-11.192	0.416	1.072	280	681	-1961	-200	547
'[''Si'', ''Si'', ''Al'', ''Em'']'	C1_b (AAB-)	5.949	5.15	52.6339	17.5446	-13.449	0.384	1.443	758	686	-2263	36	710
'[''Si'', ''Si'', ''S'', ''Em'']'	C1_b (AAB-)	5.9591	5.33	52.9028	17.6343	-13.214	0.381	1.312	-26	1004	-268	-515	660
'[''Si'', ''Fe'', ''Fe'', ''Em'']'	C1_b (AAB-)	5.3485	-5.47	38.2494	12.7498	-22.139	-0.077	0.326	2609	1396	758	607	1800
'[''Ni'', ''Ni'', ''Si'', ''Em'']'	C1_b (AAB-)	5.3632	-5.21	38.5662	12.8554	-16.895	-0.176	0.155	1781	1517	124	132	1605
'[''Al'', ''P'', ''P'', ''Em'']'	C1_b (AAB-)	5.8947	4.19	51.2055	17.0685	-13.382	0.302	1.32	499	817	192	-159	711
'[''Si'', ''Cu'', ''Cu'', ''Em'']'	C1_b (AAB-)	5.5478	-1.94	42.6886	14.2295	-12.502	0.127	0.039	1196	1132	143	32	1154
'[''Si'', ''Si'', ''P'', ''Em'']'	C1_b (AAB-)	5.8227	2.91	49.3533	16.4511	-14.668	0.482	1.669	446	955	-133	-254	785
'[''Ni'', ''Ni'', ''Mn'', ''Em'']'	C1_b (AAB-)	5.5134	-2.55	41.8993	13.9664	-18.709	0.393	0.245	1393	1085	103	154	1188
'[''Al'', ''Al'', ''P'', ''Em'']'	C1_b (AAB-)	6.1216	8.2	57.35	19.1167	-12.031	0.247	1.138	332	723	-1104	-196	593
'[''Ni'', ''Ni'', ''Fe'', ''Em'']'	C1_b (AAB-)	5.4292	-4.04	40.007	13.3357	-17.815	0.457	0.386	1427	1293	-214	67	1338
'[''Al'', ''Al'', ''S'', ''Em'']'	C1_b (AAB-)	6.359	12.39	64.2837	21.4279	-10.815	0.066	0.701	277	534	-366	-128	449
'[''Mn'', ''Cu'', ''Cu'', ''Em'']'	C1_b (AAB-)	5.6842	0.47	45.9153	15.3051	-15.013	0.464	-0.104	750	759	71	-4	756
'[''Mn'', ''Al'', ''Al'', ''Em'']'	C1_b (AAB-)	5.7866	2.28	48.4416	16.1472	-14.969	0.493	0.926	1026	780	333	123	862
'[''Ni'', ''Ni'', ''Mg'', ''Em'']'	C1_b (AAB-)	5.6713	0.24	45.6028	15.2009	-11.71	0.241	-0.163	1164	735	119	215	878
'[''Mn'', ''Mn'', ''P'', ''Em'']'	C1_b (AAB-)	5.2581	-7.07	36.3426	12.1142	-24.278	-0.374	-0.145	3087	1777	881	655	2213
'[''Fe'', ''Cu'', ''Cu'', ''Em'']'	C1_b (AAB-)	5.5406	-2.07	42.5224	14.1741	-13.943	0.586	0.095	1103	1068	44	18	1080
'[''P'', ''P'', ''S'', ''Em'']'	C1_b (AAB-)	5.9073	4.41	51.5355	17.1785	-12.735	0.436	1.326	421	900	-2073	-240	740
'[''Mg'', ''Mg'', ''Al'', ''Em'']'	C1_b (AAB-)	6.6636	17.78	73.973	24.6577	-5.822	0.303	-0.106	313	353	8	-20	340
'[''P'', ''P'', ''Fe'', ''Em'']'	C1_b (AAB-)	5.5252	-2.34	42.1691	14.0564	-17.865	0.304	1.068	494	1110	-3649	-308	904
'[''Mg'', ''Al'', ''Al'', ''Em'']'	C1_b (AAB-)	6.3791	12.75	64.8967	21.6322	-8.647	0.115	0.292	790	389	292	201	522
'[''Mg'', ''Mg'', ''P'', ''Em'']'	C1_b (AAB-)	6.3482	12.2	63.9587	21.3196	-8.287	-0.014	-0.295	299	495	-496	-98	430
'[''P'', ''P'', ''Cu'', ''Em'']'	C1_b (AAB-)	5.7816	2.19	48.3142	16.1047	-12.993	0.424	0.943	450	1090	-621	-320	877
'[''P'', ''S'', ''S'', ''Em'']'	C1_b (AAB-)	6.0449	6.84	55.2212	18.4071	-10.421	0.621	1.256	279	835	-90	-278	649
'[''P'', ''Fe'', ''Fe'', ''Em'']'	C1_b (AAB-)	5.3053	-6.23	37.3304	12.4435	-22.647	-0.298	0.084	2565	1441	743	562	1816
'[''Mg'', ''Mg'', ''Si'', ''Em'']'	C1_b (AAB-)	6.3938	13.01	65.3456	21.7819	-7.689	0.238	-0.024	415	474	38	-29	454
'[''Ni'', ''Mg'', ''Mg'', ''Em'']'	C1_b (AAB-)	6.2111	9.78	59.9018	19.9673	-7.193	0.419	-0.28	152	429	-210	-139	337
'[''Mg'', ''Si'', ''Si'', ''Em'']'	C1_b (AAB-)	6.1824	9.27	59.0775	19.6925	-11.361	0.325	0.799	473	555	-421	-41	528
'[''P'', ''Cu'', ''Cu'', ''Em'']'	C1_b (AAB-)	5.5306	-2.25	42.2909	14.097	-12.55	0.059	-0.05	922	1125	-100	-101	1057
'[''Mg'', ''Mg'', ''Cu'', ''Em'']'	C1_b (AAB-)	6.3992	13.1	65.5103	21.8368	-5.572	0.379	-0.53	224	410	-113	-93	348
'[''S'', ''S'', ''Fe'', ''Em'']'	C1_b (AAB-)	5.8593	3.56	50.2886	16.7629	-14.219	0.346	0.599	167	948	462	-390	688
'[''S'', ''S'', ''Cu'', ''Em'']'	C1_b (AAB-)	5.937	4.93	52.3168	17.4389	-9.658	0.363	0.37	-81	829	5	-455	526
'[''Mg'', ''Mn'', ''Mn'', ''Em'']'	C1_b (AAB-)	5.6025	-0.98	43.9639	14.6546	-16.853	0.841	0.356	1651	827	-532	412	1102
'[''S'', ''Fe'', ''Fe'', ''Em'']'	C1_b (AAB-)	5.3625	-5.22	38.5515	12.8505	-20.434	-0.147	-0.021	1718	1220	95	249	1386
'[''S'', ''Cu'', ''Cu'', ''Em'']'	C1_b (AAB-)	5.6196	-0.68	44.3666	14.7889	-11.356	-0.129	-0.494	665	1006	-3135	-170	892
'[''Mg'', ''Mg'', ''Fe'', ''Em'']'	C1_b (AAB-)	6.3966	13.06	65.4327	21.8109	-8.766	0.818	0.154	225	493	-147	-134	404
'[''Al'', ''Cu'', ''Cu'', ''Em'']'	C1_b (AAB-)	5.672	0.25	45.6187	15.2062	-11.034	0.059	-0.177	945	844	70	51	878
'[''Mg'', ''Mg'', ''S'', ''Em'']'	C1_b (AAB-)	6.5725	16.17	70.9797	23.6599	-7.396	-0.303	-0.84	346	364	-208	-9	358
'[''Mg'', ''S'', ''S'', ''Em'']'	C1_b (AAB-)	6.2419	10.32	60.7987	20.2662	-9.549	-0.348	-0.427	193	678	52	-242	516
'[''Mg'', ''Fe'', ''Fe'', ''Em'']'	C1_b (AAB-)	5.7665	1.92	47.9366	15.9789	-15.913	0.687	0.355	1002	563	28	220	709
'[''Al'', ''Fe'', ''Fe'', ''Em'']'	C1_b (AAB-)	5.5249	-2.35	42.1607	14.0536	-19.513	0.241	0.496	1543	765	154	389	1024
'[''Ni'', ''Cu'', ''Cu'', ''Em'']'	C1_b (AAB-)	5.4778	-3.18	41.0923	13.6974	-11.602	0.443	-0.084	1249	1183	63	33	1205
'[''Mg'', ''P'', ''P'', ''Em'']'	C1_b (AAB-)	6.1299	8.34	57.5831	19.1944	-11.576	0.149	0.582	423	665	-249	-121	584
'[''Mg'', ''Mg'', ''Mn'', ''Em'']'	C1_b (AAB-)	6.583	16.35	71.3211	23.7737	-9.905	0.672	-0.068	154	354	-170	-100	287
'[''Al'', ''S'', ''S'', ''Em'']'	C1_b (AAB-)	6.0424	6.8	55.153	18.3843	-10.749	0.007	0.514	396	692	102	-148	593
'[''Al'', ''S'', ''Si'', ''Em'']'	C1_b (ABC-)	6.0488	6.91	55.3279	18.4426	-11.427	0.419	1.203	20	677	-157	-329	458
'[''Al'', ''Si'', ''S'', ''Em'']'	C1_b (ABC-)	6.1188	8.15	57.2715	19.0905	-11.95	0.245	1.028	147	759	-652	-306	555
'[''Si'', ''Al'', ''Fe'', ''Em'']'	C1_b (ABC-)	5.6407	-0.3	44.867	14.9557	-16.284	0.378	1.035	603	916	-1490	-157	812
'[''Al'', ''Si'', ''Fe'', ''Em'']'	C1_b (ABC-)	5.5918	-1.17	43.7103	14.5701	-17.286	0.044	0.701	1579	1081	371	249	1247
'[''P'', ''Fe'', ''Cu'', ''Em'']'	C1_b (ABC-)	5.3579	-5.3	38.4524	12.8175	-17.293	-0.018	0.119	1946	1353	276	297	1551
'[''Si'', ''Al'', ''Cu'', ''Em'']'	C1_b (ABC-)	5.8266	2.98	49.453	16.4843	-12.369	0.179	0.59	606	814	-221	-104	745
'[''P'', ''Al'', ''Cu'', ''Em'']'	C1_b (ABC-)	5.7801	2.16	48.2772	16.0924	-12.641	0.036	0.427	672	791	-890	-60	751
'[''S'', ''P'', ''Cu'', ''Em'']'	C1_b (ABC-)	5.8847	4.01	50.9461	16.982	-11.33	0.392	0.655	428	1012	-648	-292	817
'[''Al'', ''Cu'', ''Si'', ''Em'']'	C1_b (ABC-)	5.6791	0.38	45.7913	15.2638	-13.125	-0.073	0.339	1470	899	592	285	1089
'[''Al'', ''Si'', ''Cu'', ''Em'']'	C1_b (ABC-)	5.7833	2.22	48.3576	16.1192	-12.821	0.028	0.44	1073	869	368	102	937
'[''Al'', ''Fe'', ''Si'', ''Em'']'	C1_b (ABC-)	5.517	-2.49	41.9796	13.9932	-17.984	-0.188	0.469	2053	1158	501	448	1457
'[''P'', ''Cu'', ''Al'', ''Em'']'	C1_b (ABC-)	5.7422	1.49	47.3335	15.7778	-12.885	-0.045	0.346	905	851	-417	27	869
'[''Al'', ''Fe'', ''Cu'', ''Em'']'	C1_b (ABC-)	5.6848	0.48	45.9298	15.3099	-14.74	0.328	0.337	982	936	-30	23	951
'[''Al'', ''Si'', ''P'', ''Em'']'	C1_b (ABC-)	5.9638	5.41	53.0278	17.6759	-13.41	0.344	1.383	812	648	168	82	703
'[''Al'', ''P'', ''Si'', ''Em'']'	C1_b (ABC-)	5.9307	4.82	52.1514	17.3838	-13.406	0.346	1.385	512	701	-103	-94	638
'[''Fe'', ''P'', ''Cu'', ''Em'']'	C1_b (ABC-)	5.3005	-6.32	37.2296	12.4099	-17.845	-0.202	-0.065	2504	1395	732	554	1765
'[''Al'', ''P'', ''Cu'', ''Em'']'	C1_b (ABC-)	5.7799	2.16	48.2728	16.0909	-12.737	0.004	0.395	38	933	-1139	-447	635
'[''P'', ''Al'', ''Fe'', ''Em'']'	C1_b (ABC-)	5.6851	0.48	45.9372	15.3124	-16.501	0.254	0.89	501	992	483	-245	828
'[''P'', ''Fe'', ''Al'', ''Em'']'	C1_b (ABC-)	5.4295	-4.04	40.0143	13.3381	-18.138	-0.292	0.344	1729	1361	270	184	1484
'[''Al'', ''P'', ''Fe'', ''Em'']'	C1_b (ABC-)	5.5036	-2.73	41.6754	13.8918	-17.656	-0.131	0.505	1107	982	313	62	1023
'[''P'', ''Al'', ''S'', ''Em'']'	C1_b (ABC-)	5.9941	5.94	53.842	17.9473	-12.804	-0.092	0.671	306	1053	-31	-374	804
'[''P'', ''S'', ''Al'', ''Em'']'	C1_b (ABC-)	5.9319	4.84	52.1818	17.3939	-11.524	0.335	1.098	382	710	-34	-164	601
'[''S'', ''Fe'', ''Cu'', ''Em'']'	C1_b (ABC-)	5.5584	-1.76	42.932	14.3107	-15.54	-0.02	-0.139	856	800	-34	28	818
'[''Fe'', ''Cu'', ''S'', ''Em'']'	C1_b (ABC-)	5.6702	0.22	45.5759	15.192	-14.776	0.235	0.116	542	1117	-5301	-287	925
'[''Fe'', ''S'', ''Cu'', ''Em'']'	C1_b (ABC-)	5.4906	-2.96	41.3803	13.7934	-15.774	-0.098	-0.217	1286	803	302	241	964
'[''Si'', ''Al'', ''S'', ''Em'']'	C1_b (ABC-)	6.1013	7.84	56.7824	18.9275	-12.15	0.178	0.961	261	846	-54	-292	651
'[''S'', ''Cu'', ''P'', ''Em'']'	C1_b (ABC-)	5.8166	2.81	49.1987	16.3996	-11.928	0.193	0.456	640	1137	-208	-249	972
'[''Si'', ''P'', ''S'', ''Em'']'	C1_b (ABC-)	5.9423	5.03	52.4578	17.4859	-13.084	0.372	1.283	512	734	21	-111	660
'[''P'', ''S'', ''Si'', ''Em'']'	C1_b (ABC-)	5.9521	5.2	52.7167	17.5722	-12.166	0.678	1.589	284	684	-320	-200	551
'[''Fe'', ''Cu'', ''Al'', ''Em'']'	C1_b (ABC-)	5.65	-0.14	45.0899	15.03	-14.984	0.247	0.256	1027	1026	284	1	1026
'[''Fe'', ''Al'', ''Cu'', ''Em'']'	C1_b (ABC-)	5.6387	-0.34	44.8216	14.9405	-14.549	0.392	0.401	315	1023	-24	-354	787
'[''S'', ''Al'', ''Cu'', ''Em'']'	C1_b (ABC-)	5.9281	4.78	52.0815	17.3605	-11.238	-0.082	0.053	928	579	-470	174	695
'[''S'', ''Cu'', ''Al'', ''Em'']'	C1_b (ABC-)	5.934	4.88	52.2379	17.4126	-11.39	-0.133	0.002	840	639	-212	100	706
'[''Al'', ''S'', ''Cu'', ''Em'']'	C1_b (ABC-)	5.966	5.45	53.0866	17.6955	-10.98	0.003	0.139	140	699	-132	-280	513
'[''Fe'', ''Si'', ''Cu'', ''Em'']'	C1_b (ABC-)	5.3854	-4.81	39.0475	13.0158	-17.291	0.035	0.192	2277	1152	639	563	1527
'[''Fe'', ''Cu'', ''Si'', ''Em'']'	C1_b (ABC-)	5.5284	-2.29	42.241	14.0803	-16.586	0.27	0.427	1170	1228	136	-29	1209
'[''Si'', ''Fe'', ''Cu'', ''Em'']'	C1_b (ABC-)	5.431	-4.01	40.0488	13.3496	-16.868	0.176	0.333	1924	1261	325	332	1482
'[''S'', ''Al'', ''Fe'', ''Em'']'	C1_b (ABC-)	5.8452	3.31	49.9269	16.6423	-14.821	0.227	0.608	301	726	-1000	-212	584
'[''S'', ''Fe'', ''Al'', ''Em'']'	C1_b (ABC-)	5.5011	-2.77	41.6195	13.8732	-16.026	-0.174	0.207	930	947	-300	-9	941
'[''Al'', ''S'', ''Fe'', ''Em'']'	C1_b (ABC-)	5.6311	-0.47	44.6406	14.8802	-15.348	0.052	0.433	-15	752	-464	-384	496
'[''S'', ''Si'', ''Cu'', ''Em'']'	C1_b (ABC-)	5.9371	4.94	52.3191	17.4397	-11.726	0.312	0.596	326	809	-483	-242	648
'[''S'', ''Cu'', ''Si'', ''Em'']'	C1_b (ABC-)	5.8856	4.03	50.9708	16.9903	-12.24	0.141	0.424	714	846	-199	-66	802
'[''Si'', ''S'', ''Cu'', ''Em'']'	C1_b (ABC-)	5.9309	4.83	52.1567	17.3856	-11.614	0.349	0.633	139	750	-283	-305	546
'[''S'', ''Si'', ''Fe'', ''Em'']'	C1_b (ABC-)	5.718	1.06	46.7389	15.5796	-16.166	0.336	0.865	408	894	324	-243	732
'[''S'', ''Fe'', ''Si'', ''Em'']'	C1_b (ABC-)	5.4419	-3.82	40.2894	13.4298	-17.714	-0.18	0.349	1537	1213	-170	162	1321
'[''Si'', ''S'', ''Fe'', ''Em'']'	C1_b (ABC-)	5.6701	0.22	45.5736	15.1912	-16.115	0.353	0.882	253	903	-5219	-325	686
'[''Al'', ''P'', ''S'', ''Em'']'	C1_b (ABC-)	6.0031	6.1	54.0826	18.0275	-12.125	0.134	0.897	370	789	-3	-209	649
'[''P'', ''S'', ''Fe'', ''Em'']'	C1_b (ABC-)	5.655	-0.05	45.2108	15.0703	-15.717	0.434	0.942	166	925	190	-379	672
'[''P'', ''Si'', ''Cu'', ''Em'']'	C1_b (ABC-)	5.7558	1.73	47.6721	15.8907	-13.48	0.314	0.853	912	1169	-705	-128	1084
'[''P'', ''Cu'', ''Si'', ''Em'']'	C1_b (ABC-)	5.727	1.22	46.9593	15.6531	-13.774	0.216	0.755	1215	945	-640	135	1035
'[''P'', ''Si'', ''Fe'', ''Em'']'	C1_b (ABC-)	5.4878	-3.01	41.3165	13.7722	-18.022	0.304	1.088	242	1083	345	-420	803
'[''S'', ''Fe'', ''P'', ''Em'']'	C1_b (ABC-)	5.4448	-3.76	40.3548	13.4516	-17.965	-0.316	0.193	1819	1282	448	268	1461
'[''S'', ''P'', ''Fe'', ''Em'']'	C1_b (ABC-)	5.713	0.98	46.617	15.539	-15.905	0.371	0.879	210	770	182	-280	584
'[''P'', ''Fe'', ''Si'', ''Em'']'	C1_b (ABC-)	5.3403	-5.61	38.0741	12.6914	-19.804	-0.29	0.495	1629	1599	-4	15	1609
'[''Si'', ''P'', ''Fe'', ''Em'']'	C1_b (ABC-)	5.3482	-5.47	38.2439	12.748	-18.215	0.239	1.024	-111	2106	-1071	-1108	1367
'[''P'', ''Si'', ''S'', ''Em'']'	C1_b (ABC-)	5.8838	3.99	50.9229	16.9743	-13.347	0.284	1.195	336	985	-70	-324	768
'[''P'', ''S'', ''Cu'', ''Em'']'	C1_b (ABC-)	5.8927	4.15	51.1545	17.0515	-11.089	0.472	0.735	106	966	-1212	-430	679
'[''Fe'', ''Cu'', ''P'', ''Em'']'	C1_b (ABC-)	5.526	-2.33	42.1857	14.0619	-16.441	0.266	0.403	638	1323	-922	-342	1095
'[''Si'', ''P'', ''Cu'', ''Em'']'	C1_b (ABC-)	5.7663	1.92	47.9336	15.9779	-13.515	0.302	0.841	403	959	-298	-278	774
'[''Fe'', ''Mn'', ''Cu'', ''Em'']'	C1_b (ABC-)	5.478	-3.18	41.0961	13.6987	-18.88	0.679	0.357	829	993	95	-82	938
'[''Ni'', ''S'', ''Fe'', ''Em'']'	C1_b (ABC-)	5.1852	-8.35	34.8521	11.6174	-18.253	-0.344	-0.253	2856	1580	749	638	2005
'[''P'', ''Ni'', ''Cu'', ''Em'']'	C1_b (ABC-)	5.4015	-4.53	39.3979	13.1326	-14.927	-0.152	-0.052	1381	1384	-38	-1	1383
'[''Ni'', ''Mn'', ''P'', ''Em'']'	C1_b (ABC-)	5.3734	-5.03	38.7863	12.9288	-20.238	-0.185	0.085	1254	995	-15	129	1081
'[''P'', ''Cu'', ''Ni'', ''Em'']'	C1_b (ABC-)	5.4347	-3.94	40.1295	13.3765	-14.258	0.071	0.171	1090	1507	-669	-209	1368
'[''Ni'', ''P'', ''Cu'', ''Em'']'	C1_b (ABC-)	5.3655	-5.17	38.6155	12.8718	-15.36	-0.297	-0.196	2116	1169	665	473	1485
'[''Mn'', ''P'', ''Ni'', ''Em'']'	C1_b (ABC-)	5.2622	-6.99	36.4293	12.1431	-21.185	-0.501	-0.231	3213	1056	678	1078	1775
'[''P'', ''Ni'', ''Fe'', ''Em'']'	C1_b (ABC-)	5.4125	-4.34	39.6399	13.2133	-19.399	-0.139	0.207	1385	1411	128	-13	1402
'[''P'', ''Fe'', ''Ni'', ''Em'']'	C1_b (ABC-)	5.2869	-6.55	36.9448	12.3149	-19.523	-0.181	0.166	2376	1696	300	340	1923
'[''Ni'', ''P'', ''Fe'', ''Em'']'	C1_b (ABC-)	5.1966	-8.15	35.0822	11.6941	-20.596	-0.538	-0.192	3812	1192	889	1310	2065
'[''Mn'', ''Ni'', ''Al'', ''Em'']'	C1_b (ABC-)	5.6177	-0.71	44.3211	14.7737	-18.306	-0.046	0.096	943	808	-83	67	853
'[''P'', ''Ni'', ''S'', ''Em'']'	C1_b (ABC-)	5.6438	-0.25	44.9417	14.9806	-14.76	-0.171	0.302	1316	1106	50	105	1176
'[''Mg'', ''Cu'', ''Ni'', ''Em'']'	C1_b (ABC-)	5.7574	1.76	47.71	15.9033	-10.093	0.199	-0.414	957	702	132	127	787
'[''P'', ''S'', ''Ni'', ''Em'']'	C1_b (ABC-)	5.6681	0.18	45.5242	15.1747	-13.181	0.356	0.828	143	1165	-872	-511	824
'[''Ni'', ''P'', ''S'', ''Em'']'	C1_b (ABC-)	5.7108	0.94	46.5627	15.5209	-13.387	0.287	0.76	472	1074	-242	-301	874
'[''Ni'', ''Mg'', ''Mn'', ''Em'']'	C1_b (ABC-)	5.9075	4.41	51.5396	17.1799	-13.788	0.706	0.261	272	781	-766	-255	611
'[''Mn'', ''Ni'', ''P'', ''Em'']'	C1_b (ABC-)	5.4593	-3.51	40.6762	13.5587	-20.761	-0.359	-0.089	1864	1342	508	261	1516
'[''Ni'', ''Mn'', ''S'', ''Em'']'	C1_b (ABC-)	5.5006	-2.78	41.6082	13.8694	-18.404	-0.16	-0.146	297	687	-1234	-195	557
'[''Al'', ''Ni'', ''Cu'', ''Em'']'	C1_b (ABC-)	5.5761	-1.44	43.3442	14.4481	-13.186	-0.077	-0.104	1354	1178	94	88	1237
'[''Al'', ''Cu'', ''Ni'', ''Em'']'	C1_b (ABC-)	5.5704	-1.54	43.2119	14.404	-12.898	0.019	-0.008	1094	1169	-115	-37	1144
'[''Ni'', ''Al'', ''Cu'', ''Em'']'	C1_b (ABC-)	5.5811	-1.36	43.46	14.4867	-12.845	0.036	0.009	809	1241	-16	-216	1097
'[''Mg'', ''Ni'', ''Cu'', ''Em'']'	C1_b (ABC-)	5.7625	1.85	47.839	15.9463	-10.161	0.177	-0.437	959	531	141	214	674
'[''Al'', ''Ni'', ''Fe'', ''Em'']'	C1_b (ABC-)	5.55	-1.9	42.7394	14.2465	-17.656	-0.063	0.155	1702	1051	404	325	1268
'[''S'', ''Fe'', ''Ni'', ''Em'']'	C1_b (ABC-)	5.4306	-4.02	40.0389	13.3463	-17.56	-0.113	-0.022	861	997	-491	-68	952
'[''Mn'', ''Al'', ''Ni'', ''Em'']'	C1_b (ABC-)	5.6366	-0.37	44.7712	14.9237	-17.575	0.198	0.34	1076	972	-69	52	1007
'[''Mg'', ''Mn'', ''S'', ''Em'']'	C1_b (ABC-)	5.9515	5.19	52.7	17.5667	-14.295	-0.118	-0.4	162	519	-567	-179	400
'[''Mn'', ''Mg'', ''P'', ''Em'']'	C1_b (ABC-)	6.0684	7.26	55.8684	18.6228	-14.747	0.318	0.292	314	706	-1463	-196	575
'[''Mn'', ''P'', ''Mg'', ''Em'']'	C1_b (ABC-)	5.6294	-0.5	44.598	14.866	-16.027	-0.109	-0.135	1829	771	285	529	1123
'[''Mg'', ''Mn'', ''P'', ''Em'']'	C1_b (ABC-)	5.8954	4.2	51.2237	17.0746	-15.919	-0.073	-0.099	765	612	169	77	663
'[''Mn'', ''Mg'', ''Al'', ''Em'']'	C1_b (ABC-)	6.3044	11.43	62.6425	20.8808	-12.415	0.59	0.436	260	512	-32	-126	428
'[''Mn'', ''Al'', ''Mg'', ''Em'']'	C1_b (ABC-)	6.2776	10.95	61.8463	20.6154	-13.107	0.359	0.205	711	364	245	173	480
'[''Mg'', ''Mn'', ''Al'', ''Em'']'	C1_b (ABC-)	6.1844	9.31	59.1333	19.7111	-13.177	0.336	0.182	667	384	150	142	479
'[''Mn'', ''Mg'', ''Si'', ''Em'']'	C1_b (ABC-)	6.1396	8.52	57.8583	19.2861	-14.138	0.573	0.567	312	647	-140	-167	535
'[''Mn'', ''Si'', ''Mg'', ''Em'']'	C1_b (ABC-)	5.7654	1.9	47.9092	15.9697	-14.955	0.3	0.295	1483	520	351	482	841
'[''Mn'', ''Ni'', ''S'', ''Em'']'	C1_b (ABC-)	5.5808	-1.36	43.455	14.485	-18.873	-0.316	-0.302	1432	1195	179	119	1274
'[''Mg'', ''Mn'', ''Si'', ''Em'']'	C1_b (ABC-)	5.9829	5.75	53.5396	17.8465	-15.341	0.172	0.166	998	537	218	230	691
'[''Fe'', ''Cu'', ''Ni'', ''Em'']'	C1_b (ABC-)	5.4929	-2.91	41.4333	13.8111	-15.676	0.589	0.308	1083	1217	-237	-67	1172
'[''Ni'', ''Fe'', ''Cu'', ''Em'']'	C1_b (ABC-)	5.5023	-2.75	41.6464	13.8821	-15.862	0.527	0.246	1036	1203	86	-83	1148
'[''S'', ''Ni'', ''Cu'', ''Em'']'	C1_b (ABC-)	5.4807	-3.13	41.1567	13.7189	-13.198	-0.163	-0.317	1015	1217	-367	-101	1150
'[''S'', ''Cu'', ''Ni'', ''Em'']'	C1_b (ABC-)	5.5274	-2.3	42.2192	14.0731	-12.504	0.069	-0.086	606	1307	-1531	-350	1073
'[''Ni'', ''S'', ''Cu'', ''Em'']'	C1_b (ABC-)	5.4233	-4.15	39.877	13.2923	-13.412	-0.234	-0.389	1565	1008	306	278	1194
'[''Ni'', ''Mn'', ''Al'', ''Em'']'	C1_b (ABC-)	5.6441	-0.24	44.9499	14.9833	-17.518	0.216	0.359	931	861	24	35	884
'[''Mn'', ''Ni'', ''Si'', ''Em'']'	C1_b (ABC-)	5.4471	-3.72	40.4047	13.4682	-20.624	-0.261	0.029	2179	1313	724	433	1602
'[''Mn'', ''Si'', ''Ni'', ''Em'']'	C1_b (ABC-)	5.4398	-3.85	40.2428	13.4143	-20.366	-0.175	0.115	2091	1081	384	505	1418
'[''Ni'', ''Mn'', ''Si'', ''Em'']'	C1_b (ABC-)	5.4705	-3.31	40.9286	13.6429	-19.797	0.014	0.305	1537	1390	168	73	1439
'[''Fe'', ''Ni'', ''Cu'', ''Em'']'	C1_b (ABC-)	5.4887	-2.99	41.3386	13.7795	-16.007	0.479	0.198	1271	1136	-119	68	1181
'[''Al'', ''Fe'', ''Ni'', ''Em'']'	C1_b (ABC-)	5.5637	-1.66	43.0548	14.3516	-17.014	0.151	0.369	1346	1045	132	150	1145
'[''Ni'', ''Al'', ''Fe'', ''Em'']'	C1_b (ABC-)	5.547	-1.96	42.6703	14.2234	-16.653	0.271	0.49	552	1302	-836	-375	1052
'[''Al'', ''Ni'', ''S'', ''Em'']'	C1_b (ABC-)	5.6649	0.13	45.4489	15.1496	-14.044	-0.437	-0.092	1215	928	-3	144	1023
'[''Mg'', ''Fe'', ''Ni'', ''Em'']'	C1_b (ABC-)	5.7524	1.67	47.5863	15.8621	-13.725	0.493	0.125	906	642	-31	132	730
'[''Mg'', ''Al'', ''Ni'', ''Em'']'	C1_b (ABC-)	5.9765	5.63	53.3674	17.7891	-10.222	0.164	0.051	606	582	-92	12	590
'[''Mg'', ''Ni'', ''Al'', ''Em'']'	C1_b (ABC-)	5.8919	4.14	51.1344	17.0448	-11.203	-0.163	-0.276	1239	472	204	384	728
'[''Ni'', ''Mg'', ''Fe'', ''Em'']'	C1_b (ABC-)	5.802	2.55	48.8273	16.2758	-12.729	0.825	0.457	291	878	-1707	-294	682
'[''Ni'', ''Mg'', ''P'', ''Em'']'	C1_b (ABC-)	5.8067	2.63	48.9469	16.3156	-11.827	0.134	0.148	264	999	-563	-367	754
'[''Mg'', ''P'', ''Ni'', ''Em'']'	C1_b (ABC-)	5.6775	0.35	45.7519	15.2506	-13.512	-0.428	-0.413	1430	717	174	357	954
'[''Mg'', ''Ni'', ''S'', ''Em'']'	C1_b (ABC-)	5.6363	-0.38	44.7641	14.9214	-12.369	-0.633	-0.875	1071	741	-560	165	851
'[''Mn'', ''S'', ''Ni'', ''Em'']'	C1_b (ABC-)	5.2043	-8.01	35.2401	11.7467	-19.07	-0.382	-0.368	3582	1030	799	1276	1880
'[''Ni'', ''Si'', ''P'', ''Em'']'	C1_b (ABC-)	5.5353	-2.17	42.399	14.133	-15.866	0.099	0.848	370	1455	-1583	-543	1093
'[''Si'', ''P'', ''Ni'', ''Em'']'	C1_b (ABC-)	5.5233	-2.38	42.1236	14.0412	-15.828	0.112	0.86	245	1388	-1703	-571	1007
'[''Si'', ''Ni'', ''Al'', ''Em'']'	C1_b (ABC-)	5.5226	-2.39	42.1096	14.0365	-16.162	-0.504	0.117	2048	1051	686	499	1383
'[''Ni'', ''Si'', ''Al'', ''Em'']'	C1_b (ABC-)	5.6155	-0.75	44.27	14.7567	-15.143	-0.165	0.456	1364	1043	333	161	1150
'[''Mn'', ''Ni'', ''Cu'', ''Em'']'	C1_b (ABC-)	5.5785	-1.4	43.3996	14.4665	-17.028	0.373	0.015	1269	908	125	181	1028
'[''Mg'', ''Ni'', ''P'', ''Em'']'	C1_b (ABC-)	5.6069	-0.9	44.0659	14.6886	-13.703	-0.491	-0.477	1607	814	344	396	1078
'[''Mn'', ''Cu'', ''Ni'', ''Em'']'	C1_b (ABC-)	5.5956	-1.1	43.8003	14.6001	-16.802	0.448	0.09	1131	944	16	93	1007
'[''Ni'', ''Mn'', ''Cu'', ''Em'']'	C1_b (ABC-)	5.5784	-1.4	43.3986	14.4662	-16.658	0.496	0.138	765	1140	18	-188	1015
'[''Mn'', ''Ni'', ''Fe'', ''Em'']'	C1_b (ABC-)	5.5662	-1.62	43.1139	14.3713	-21.333	0.442	0.33	1674	950	321	362	1191
'[''Mn'', ''Fe'', ''Ni'', ''Em'']'	C1_b (ABC-)	5.2937	-6.44	37.0868	12.3623	-20.726	0.644	0.532	1992	1378	181	307	1583
'[''Ni'', ''Mn'', ''Fe'', ''Em'']'	C1_b (ABC-)	5.3836	-4.85	39.0075	13.0025	-21.064	0.531	0.419	1748	1368	-128	190	1495
'[''Ni'', ''Mg'', ''S'', ''Em'']'	C1_b (ABC-)	5.8582	3.54	50.2599	16.7533	-11.016	-0.182	-0.423	122	926	-2013	-402	658
'[''Si'', ''Al'', ''Ni'', ''Em'']'	C1_b (ABC-)	5.6733	0.27	45.6502	15.2167	-14.472	0.059	0.68	828	1032	-106	-102	964
'[''Mg'', ''Ni'', ''Fe'', ''Em'']'	C1_b (ABC-)	5.7317	1.31	47.076	15.692	-14.219	0.328	-0.039	1184	589	58	298	787
'[''Si'', ''Ni'', ''P'', ''Em'']'	C1_b (ABC-)	5.5128	-2.56	41.8859	13.962	-16.788	-0.208	0.54	1574	1279	-295	147	1377
'[''Ni'', ''Si'', ''S'', ''Em'']'	C1_b (ABC-)	5.6686	0.19	45.5375	15.1792	-14.038	0.122	0.615	908	944	-2603	-18	932
'[''Al'', ''S'', ''Ni'', ''Em'']'	C1_b (ABC-)	5.6644	0.12	45.4362	15.1454	-13.162	-0.143	0.202	292	1224	-2708	-466	914
'[''Ni'', ''Al'', ''S'', ''Em'']'	C1_b (ABC-)	5.7266	1.22	46.9486	15.6495	-13.106	-0.125	0.22	508	906	-5668	-199	773
'[''Al'', ''Ni'', ''P'', ''Em'']'	C1_b (ABC-)	5.4851	-3.05	41.2565	13.7522	-16.149	-0.552	0.048	1672	1245	652	214	1387
'[''Al'', ''P'', ''Ni'', ''Em'']'	C1_b (ABC-)	5.5157	-2.51	41.9499	13.9833	-15.447	-0.318	0.282	1155	1213	26	-29	1194
'[''Mg'', ''Mn'', ''Ni'', ''Em'']'	C1_b (ABC-)	5.9098	4.45	51.6012	17.2004	-14.385	0.507	0.063	577	597	-174	-10	590
'[''Ni'', ''Al'', ''P'', ''Em'']'	C1_b (ABC-)	5.6168	-0.72	44.3002	14.7667	-14.767	-0.092	0.509	523	1148	-907	-312	940
'[''Si'', ''Ni'', ''Cu'', ''Em'']'	C1_b (ABC-)	5.4423	-3.81	40.2993	13.4331	-14.923	-0.099	0.022	1617	1378	105	119	1458
'[''Si'', ''Cu'', ''Ni'', ''Em'']'	C1_b (ABC-)	5.4464	-3.74	40.3885	13.4628	-14.416	0.07	0.191	1339	1414	-52	-37	1389
'[''Ni'', ''Si'', ''Cu'', ''Em'']'	C1_b (ABC-)	5.4269	-4.08	39.9562	13.3187	-15.069	-0.148	-0.026	1692	1231	525	231	1384
'[''Mg'', ''Ni'', ''Mn'', ''Em'']'	C1_b (ABC-)	5.8815	3.95	50.8643	16.9548	-15.158	0.249	-0.195	1014	387	108	313	596
'[''Ni'', ''Mg'', ''Si'', ''Em'']'	C1_b (ABC-)	5.8844	4	50.9384	16.9795	-11.106	0.426	0.461	420	977	-1890	-279	792
'[''Mg'', ''Si'', ''Ni'', ''Em'']'	C1_b (ABC-)	5.7912	2.36	48.5557	16.1852	-12.519	-0.045	-0.01	1191	698	91	246	862
'[''Si'', ''Al'', ''P'', ''Em'']'	C1_b (ABC-)	5.9869	5.82	53.6462	17.8821	-13.511	0.311	1.35	376	906	-306	-265	729
'[''Si'', ''Ni'', ''Fe'', ''Em'']'	C1_b (ABC-)	5.4354	-3.93	40.1458	13.3819	-19.494	-0.119	0.248	1824	1252	557	286	1443
'[''Si'', ''Fe'', ''Ni'', ''Em'']'	C1_b (ABC-)	5.4049	-4.47	39.4739	13.158	-19.125	0.004	0.371	1517	1127	231	195	1257
'[''Ni'', ''Si'', ''Fe'', ''Em'']'	C1_b (ABC-)	5.3278	-5.83	37.8072	12.6024	-19.691	-0.184	0.183	2408	1155	471	626	1573
'[''Mg'', ''Ni'', ''Si'', ''Em'']'	C1_b (ABC-)	5.7074	0.88	46.4786	15.4929	-13.12	-0.245	-0.21	1579	658	277	461	965
'[''Si'', ''Ni'', ''S'', ''Em'']'	C1_b (ABC-)	5.6346	-0.41	44.7222	14.9074	-15.1	-0.232	0.261	1396	978	49	209	1117
'[''Si'', ''S'', ''Ni'', ''Em'']'	C1_b (ABC-)	5.6776	0.35	45.7544	15.2515	-13.866	0.179	0.672	621	971	-1909	-175	854
'[''Ni'', ''Mg'', ''Al'', ''Em'']'	C1_b (ABC-)	6.0237	6.47	54.6428	18.2143	-9.468	0.415	0.302	94	626	-1020	-266	449
'[''Ni'', ''Mg'', ''Cu'', ''Em'']'	C1_b (ABC-)	5.7912	2.36	48.5566	16.1855	-9.344	0.449	-0.164	322	895	-184	-286	704
'[''Mn'', ''S'', ''Mg'', ''Em'']'	C1_b (ABC-)	5.8669	3.7	50.4864	16.8288	-14.806	-0.288	-0.57	368	484	-113	-58	445
'[''Mn'', ''Mg'', ''S'', ''Em'']'	C1_b (ABC-)	6.2666	10.76	61.5241	20.508	-13.524	0.139	-0.143	68	492	-601	-212	351
'[''S'', ''Ni'', ''Fe'', ''Em'']'	C1_b (ABC-)	5.5142	-2.54	41.9173	13.9724	-17.505	-0.094	-0.004	1156	1261	-524	-52	1226
'[''Mn'', ''Fe'', ''Mg'', ''Em'']'	C1_b (ABC-)	5.5636	-1.66	43.0536	14.3512	-16.474	0.733	0.325	1845	871	-1055	487	1196
'[''Si'', ''Cu'', ''Mn'', ''Em'']'	C1_b (ABC-)	5.6267	-0.55	44.5347	14.8449	-17.886	0.071	0.151	1322	844	546	239	1004
'[''Mn'', ''Si'', ''Cu'', ''Em'']'	C1_b (ABC-)	5.5743	-1.48	43.3029	14.4343	-17.943	0.051	0.132	1237	575	491	331	796
'[''Si'', ''Mn'', ''Fe'', ''Em'']'	C1_b (ABC-)	5.3263	-5.86	37.777	12.5923	-22.613	-0.001	0.325	2773	1660	546	556	2031
'[''Si'', ''Fe'', ''Mn'', ''Em'']'	C1_b (ABC-)	5.3283	-5.82	37.8195	12.6065	-23.113	-0.168	0.159	2706	1308	883	699	1774
'[''Mn'', ''Si'', ''Fe'', ''Em'']'	C1_b (ABC-)	5.4626	-3.45	40.7515	13.5838	-22.815	-0.069	0.258	2338	1071	489	634	1493
'[''Si'', ''Mn'', ''S'', ''Em'']'	C1_b (ABC-)	5.7068	0.87	46.4633	15.4878	-18.151	-0.092	0.361	509	684	-128	-88	626
'[''Si'', ''S'', ''Mn'', ''Em'']'	C1_b (ABC-)	5.7722	2.02	48.0805	16.0268	-17.256	0.206	0.659	326	849	-3104	-261	674
'[''Mn'', ''Si'', ''S'', ''Em'']'	C1_b (ABC-)	5.8483	3.37	50.0055	16.6685	-16.992	0.294	0.747	509	813	98	-152	711
'[''Si'', ''Mn'', ''P'', ''Em'']'	C1_b (ABC-)	5.4819	-3.11	41.1851	13.7284	-19.991	-0.119	0.59	1083	1321	-325	-119	1242
'[''Si'', ''P'', ''Mn'', ''Em'']'	C1_b (ABC-)	5.5036	-2.73	41.6758	13.8919	-18.994	0.214	0.922	106	1303	-872	-598	904
'[''Mg'', ''Mn'', ''Fe'', ''Em'']'	C1_b (ABC-)	5.573	-1.5	43.271	14.4237	-16.155	0.84	0.432	1663	847	-899	408	1119
'[''Mn'', ''Si'', ''P'', ''Em'']'	C1_b (ABC-)	5.6442	-0.24	44.9514	14.9838	-18.627	0.336	1.044	20	892	58	-436	601
'[''Si'', ''Mn'', ''Cu'', ''Em'']'	C1_b (ABC-)	5.6138	-0.78	44.2282	14.7427	-17.552	0.182	0.262	1049	971	6	39	997
'[''Si'', ''Mn'', ''Al'', ''Em'']'	C1_b (ABC-)	5.6943	0.65	46.1605	15.3868	-18.192	-0.024	0.556	861	928	222	-34	906
'[''Mn'', ''Si'', ''Al'', ''Em'']'	C1_b (ABC-)	5.591	-1.18	43.6926	14.5642	-17.783	0.112	0.693	1808	1163	452	323	1378
'[''Fe'', ''Mg'', ''Cu'', ''Em'']'	C1_b (ABC-)	5.9314	4.84	52.1683	17.3894	-10.932	0.843	0.266	218	699	-472	-241	539
'[''Fe'', ''Cu'', ''Mg'', ''Em'']'	C1_b (ABC-)	5.8525	3.44	50.1152	16.7051	-12.091	0.457	-0.12	975	631	223	172	745
'[''Mg'', ''Fe'', ''Cu'', ''Em'']'	C1_b (ABC-)	5.9049	4.37	51.4725	17.1575	-11.673	0.596	0.019	745	574	10	85	631
'[''S'', ''Mg'', ''Cu'', ''Em'']'	C1_b (ABC-)	6.0451	6.84	55.2259	18.4086	-9.682	-0.318	-0.769	147	778	-896	-315	568
'[''S'', ''Cu'', ''Mg'', ''Em'']'	C1_b (ABC-)	5.9948	5.96	53.8589	17.953	-9.798	-0.357	-0.808	619	612	-366	3	614
'[''Mg'', ''S'', ''Cu'', ''Em'']'	C1_b (ABC-)	6.0267	6.52	54.725	18.2417	-9.994	-0.422	-0.873	523	597	-400	-37	572
'[''S'', ''Mg'', ''Fe'', ''Em'']'	C1_b (ABC-)	6.03	6.58	54.8138	18.2713	-12.572	0.222	0.017	99	693	-2098	-297	495
'[''S'', ''Fe'', ''Mg'', ''Em'']'	C1_b (ABC-)	5.7077	0.88	46.4856	15.4952	-13.69	-0.15	-0.355	645	606	-175	20	619
'[''Mg'', ''S'', ''Fe'', ''Em'']'	C1_b (ABC-)	5.7156	1.02	46.6806	15.5602	-14.258	-0.339	-0.545	1215	647	135	284	836
'[''P'', ''Mg'', ''Cu'', ''Em'']'	C1_b (ABC-)	5.9464	5.1	52.5646	17.5215	-10.372	0.038	-0.157	299	913	-1881	-307	708
'[''P'', ''Cu'', ''Mg'', ''Em'']'	C1_b (ABC-)	5.755	1.72	47.6506	15.8835	-11.604	-0.372	-0.568	1099	655	501	222	803
'[''Si'', ''Al'', ''Mn'', ''Em'']'	C1_b (ABC-)	5.8582	3.54	50.261	16.7537	-17.041	0.359	0.94	692	760	-199	-34	737
'[''Mg'', ''P'', ''Cu'', ''Em'']'	C1_b (ABC-)	5.8391	3.2	49.7702	16.5901	-11.785	-0.433	-0.628	1233	477	400	378	729
'[''Mn'', ''Al'', ''P'', ''Em'']'	C1_b (ABC-)	5.8407	3.23	49.8121	16.604	-17.091	0.291	0.851	421	870	-4268	-224	721
'[''Al'', ''Mn'', ''P'', ''Em'']'	C1_b (ABC-)	5.6083	-0.88	44.099	14.6997	-18.384	-0.14	0.42	815	960	12	-72	912
'[''Fe'', ''Cu'', ''Mn'', ''Em'']'	C1_b (ABC-)	5.6522	-0.1	45.1421	15.0474	-18.908	0.669	0.347	1270	911	273	179	1031
'[''Mn'', ''Fe'', ''Cu'', ''Em'']'	C1_b (ABC-)	5.4062	-4.45	39.5026	13.1675	-18.801	0.705	0.383	1413	935	84	239	1095
'[''S'', ''Mn'', ''Cu'', ''Em'']'	C1_b (ABC-)	5.7572	1.76	47.7052	15.9017	-16.602	-0.14	-0.336	605	715	-517	-55	678
'[''S'', ''Cu'', ''Mn'', ''Em'']'	C1_b (ABC-)	5.7646	1.89	47.8905	15.9635	-16.093	0.03	-0.166	419	868	-252	-225	719
'[''Mn'', ''S'', ''Cu'', ''Em'']'	C1_b (ABC-)	5.6388	-0.34	44.8226	14.9409	-16.625	-0.148	-0.343	1051	644	86	204	780
'[''S'', ''Mn'', ''Fe'', ''Em'']'	C1_b (ABC-)	5.3177	-6.01	37.5934	12.5311	-21.367	-0.224	-0.174	2367	1377	572	495	1707
'[''S'', ''Fe'', ''Mn'', ''Em'']'	C1_b (ABC-)	5.3724	-5.04	38.7649	12.9216	-21.552	-0.286	-0.236	2097	1107	492	495	1437
'[''Mn'', ''S'', ''Fe'', ''Em'']'	C1_b (ABC-)	5.2044	-8.01	35.2404	11.7468	-21.63	-0.312	-0.262	3101	1238	497	932	1859
'[''P'', ''Mn'', ''Cu'', ''Em'']'	C1_b (ABC-)	5.5739	-1.48	43.2925	14.4308	-17.975	-0.011	0.049	639	746	-245	-54	711
'[''P'', ''Cu'', ''Mn'', ''Em'']'	C1_b (ABC-)	5.6463	-0.2	45.0027	15.0009	-17.841	0.033	0.094	944	903	294	20	917
'[''Mn'', ''P'', ''Cu'', ''Em'']'	C1_b (ABC-)	5.3332	-5.74	37.9236	12.6412	-18.493	-0.184	-0.124	2727	1147	797	790	1674
'[''P'', ''Mn'', ''Fe'', ''Em'']'	C1_b (ABC-)	5.3157	-6.05	37.551	12.517	-23.255	-0.267	0.038	2526	1408	745	559	1781
'[''Al'', ''P'', ''Mn'', ''Em'']'	C1_b (ABC-)	5.4929	-2.91	41.4336	13.8112	-18.245	-0.094	0.466	1558	1350	244	104	1419
'[''P'', ''Fe'', ''Mn'', ''Em'']'	C1_b (ABC-)	5.3131	-6.09	37.497	12.499	-23.607	-0.384	-0.079	2608	1344	895	632	1765
'[''P'', ''Mn'', ''S'', ''Em'']'	C1_b (ABC-)	5.6454	-0.22	44.9798	14.9933	-18.521	-0.267	0.165	461	478	43	-9	472
'[''P'', ''S'', ''Mn'', ''Em'']'	C1_b (ABC-)	5.7937	2.4	48.6204	16.2068	-16.919	0.267	0.699	-26	800	-400	-413	525
'[''Mn'', ''P'', ''S'', ''Em'']'	C1_b (ABC-)	5.8469	3.34	49.9719	16.6573	-17.052	0.223	0.655	211	722	161	-255	552
'[''Al'', ''Mn'', ''Cu'', ''Em'']'	C1_b (ABC-)	5.7672	1.93	47.9561	15.9854	-15.404	0.341	0.273	929	907	-44	11	915
'[''Al'', ''Cu'', ''Mn'', ''Em'']'	C1_b (ABC-)	5.7079	0.89	46.4912	15.4971	-16.097	0.11	0.042	1052	669	345	192	796
'[''Mn'', ''Al'', ''Cu'', ''Em'']'	C1_b (ABC-)	5.7714	2.01	48.0609	16.0203	-15.452	0.325	0.257	727	821	41	-47	790
'[''Al'', ''Mn'', ''Fe'', ''Em'']'	C1_b (ABC-)	5.4411	-3.83	40.2726	13.4242	-20.025	0.304	0.483	2259	1338	-318	461	1645
'[''Al'', ''Fe'', ''Mn'', ''Em'']'	C1_b (ABC-)	5.4192	-4.22	39.787	13.2623	-20.497	0.147	0.325	2579	1243	68	668	1688
'[''Mn'', ''Al'', ''Fe'', ''Em'']'	C1_b (ABC-)	5.6847	0.48	45.9266	15.3089	-19.768	0.39	0.568	1245	905	195	170	1018
'[''Al'', ''Mn'', ''S'', ''Em'']'	C1_b (ABC-)	5.7431	1.51	47.3564	15.7855	-16.476	-0.091	0.214	337	676	-433	-170	563
'[''Al'', ''S'', ''Mn'', ''Em'']'	C1_b (ABC-)	5.7117	0.95	46.5842	15.5281	-16.297	-0.031	0.274	-117	502	-134	-309	295
'[''Mn'', ''Al'', ''S'', ''Em'']'	C1_b (ABC-)	6.076	7.39	56.0775	18.6925	-15.535	0.223	0.528	311	582	-883	-135	491
'[''Mn'', ''P'', ''Fe'', ''Em'']'	C1_b (ABC-)	5.2919	-6.47	37.0499	12.35	-23.642	-0.396	-0.091	2653	1539	318	557	1910
'[''P'', ''Mg'', ''Fe'', ''Em'']'	C1_b (ABC-)	5.9595	5.33	52.9146	17.6382	-13.618	0.46	0.51	-189	1054	-31100	-622	640
'[''Mg'', ''S'', ''Ni'', ''Em'']'	C1_b (ABC-)	5.6577	0	45.2753	15.0918	-12.254	-0.595	-0.836	1022	763	86	130	849
'[''Si'', ''P'', ''Mg'', ''Em'']'	C1_b (ABC-)	6.1841	9.3	59.1242	19.7081	-11.633	0.183	0.635	549	530	-206	10	536
'[''Al'', ''Mg'', ''S'', ''Em'']'	C1_b (ABC-)	6.4913	14.73	68.3809	22.7936	-9.168	-0.14	-0.09	226	503	-266	-139	411
'[''Al'', ''S'', ''Mg'', ''Em'']'	C1_b (ABC-)	6.4152	13.39	66.0042	22.0014	-9.31	-0.187	-0.138	226	450	-202	-112	376
'[''Mg'', ''Al'', ''S'', ''Em'']'	C1_b (ABC-)	6.5157	15.16	69.1549	23.0516	-8.813	-0.021	0.028	218	456	-521	-119	376
'[''Al'', ''Mg'', ''P'', ''Em'']'	C1_b (ABC-)	6.2928	11.22	62.2972	20.7657	-10.172	0.112	0.417	589	457	-2104	66	501
'[''Al'', ''P'', ''Mg'', ''Em'']'	C1_b (ABC-)	6.2528	10.52	61.1171	20.3724	-10.679	-0.057	0.248	356	528	-226	-86	470
'[''Mg'', ''Si'', ''P'', ''Em'']'	C1_b (ABC-)	6.2028	9.63	59.6627	19.8876	-11.277	0.301	0.754	480	571	-506	-45	541
'[''Mg'', ''Si'', ''Cu'', ''Em'']'	C1_b (ABC-)	5.9378	4.95	52.3389	17.4463	-10.527	0.039	-0.136	1017	604	217	206	742
'[''Si'', ''Mg'', ''P'', ''Em'']'	C1_b (ABC-)	6.1569	8.82	58.3492	19.4497	-11.321	0.286	0.739	402	681	-199	-139	588
'[''Mg'', ''Si'', ''S'', ''Em'']'	C1_b (ABC-)	6.3513	12.26	64.052	21.3507	-10.023	0.133	0.33	361	513	-539	-76	463
'[''Si'', ''S'', ''Mg'', ''Em'']'	C1_b (ABC-)	6.2789	10.98	61.8848	20.6283	-10.209	0.071	0.268	118	567	-236	-225	417
'[''Si'', ''Mg'', ''S'', ''Em'']'	C1_b (ABC-)	6.2813	11.02	61.956	20.652	-10.315	0.035	0.233	163	698	-114	-268	520
'[''Mg'', ''Si'', ''Fe'', ''Em'']'	C1_b (ABC-)	5.7387	1.43	47.2485	15.7495	-14.544	0.204	0.274	1462	722	177	370	969
'[''Mg'', ''Al'', ''P'', ''Em'']'	C1_b (ABC-)	6.2937	11.24	62.3249	20.775	-10.018	0.164	0.468	327	572	-425	-123	490
'[''Si'', ''Fe'', ''Mg'', ''Em'']'	C1_b (ABC-)	5.6789	0.37	45.7869	15.2623	-14.683	0.157	0.228	1827	707	231	560	1081
'[''Si'', ''Mg'', ''Cu'', ''Em'']'	C1_b (ABC-)	6.042	6.79	55.1409	18.3803	-9.378	0.422	0.247	262	582	-709	-160	475
'[''Si'', ''Cu'', ''Mg'', ''Em'']'	C1_b (ABC-)	5.8308	3.06	49.5591	16.5197	-10.897	-0.085	-0.259	1359	630	381	365	873
'[''P'', ''Fe'', ''Mg'', ''Em'']'	C1_b (ABC-)	5.6277	-0.53	44.559	14.853	-15.24	-0.08	-0.03	565	46	125	260	219
'[''Si'', ''Mg'', ''Al'', ''Em'']'	C1_b (ABC-)	6.2681	10.79	61.5674	20.5225	-9.555	0.37	0.695	502	534	-661	-16	523
'[''Si'', ''Al'', ''Mg'', ''Em'']'	C1_b (ABC-)	6.2294	10.1	60.4333	20.1444	-9.96	0.235	0.56	459	542	-225	-41	515
'[''Si'', ''Mg'', ''Fe'', ''Em'']'	C1_b (ABC-)	5.8189	2.85	49.256	16.4187	-12.44	0.905	0.976	-787	1508	-2009	-1147	743
'[''Mn'', ''Mg'', ''Cu'', ''Em'']'	C1_b (ABC-)	6.0744	7.36	56.0332	18.6777	-11.996	0.722	0.068	129	608	-568	-239	448
'[''Mg'', ''P'', ''Fe'', ''Em'']'	C1_b (ABC-)	5.726	1.21	46.9354	15.6451	-15.613	-0.205	-0.154	949	297	270	326	514
'[''P'', ''Mg'', ''S'', ''Em'']'	C1_b (ABC-)	6.1572	8.83	58.3553	19.4518	-10.942	-0.226	-0.049	-61	987	67	-524	637
'[''Mg'', ''Si'', ''Al'', ''Em'']'	C1_b (ABC-)	6.1922	9.44	59.356	19.7853	-10.424	0.08	0.405	803	457	-25	173	572
'[''Mg'', ''P'', ''S'', ''Em'']'	C1_b (ABC-)	6.2045	9.66	59.7113	19.9038	-10.345	-0.027	0.15	345	661	-68	-158	555
'[''Mn'', ''Mg'', ''Fe'', ''Em'']'	C1_b (ABC-)	5.965	5.43	53.0608	17.6869	-15.683	0.997	0.589	448	632	-127	-92	571
'[''Al'', ''Mg'', ''Cu'', ''Em'']'	C1_b (ABC-)	6.1956	9.51	59.4565	19.8188	-7.739	0.411	0.088	378	576	-449	-99	510
'[''Al'', ''Cu'', ''Mg'', ''Em'']'	C1_b (ABC-)	6.0196	6.39	54.5304	18.1768	-9.103	-0.044	-0.367	1120	540	150	290	733
'[''Mg'', ''Al'', ''Cu'', ''Em'']'	C1_b (ABC-)	6.1343	8.42	57.708	19.236	-8.305	0.222	-0.101	508	474	-68	17	486
'[''Mg'', ''Mn'', ''Cu'', ''Em'']'	C1_b (ABC-)	6.0545	7.01	55.4851	18.495	-12.431	0.577	-0.077	508	530	-81	-11	523
'[''Mn'', ''Cu'', ''Mg'', ''Em'']'	C1_b (ABC-)	6.0086	6.2	54.2315	18.0772	-13.079	0.361	-0.293	693	555	-31	69	601
'[''P'', ''S'', ''Mg'', ''Em'']'	C1_b (ABC-)	6.175	9.14	58.8651	19.6217	-10.334	-0.023	0.153	287	658	35	-186	535
'[''Al'', ''Mg'', ''Fe'', ''Em'']'	C1_b (ABC-)	6.1408	8.54	57.8925	19.2975	-11.176	0.769	0.692	-72	849	-647	-461	542
'[''Al'', ''Fe'', ''Mg'', ''Em'']'	C1_b (ABC-)	6.0232	6.46	54.628	18.2093	-12.496	0.329	0.252	812	416	98	198	548
'[''Mg'', ''Al'', ''Fe'', ''Em'']'	C1_b (ABC-)	6.0879	7.6	56.4079	18.8026	-11.976	0.503	0.425	52	759	-170	-353	523
'[''Al'', ''Cu'', ''Cu'', ''Cu'']'	D0_3 (AAAB)	5.8617	3.6	50.3515	12.5879	-15.619	-0.169	-0.531	1402	1221	1002	91	1282
'[''Al'', ''Fe'', ''Fe'', ''Fe'']'	D0_3 (AAAB)	5.7358	1.38	47.1766	11.7942	-29.26	-0.195	-0.004	2010	1618	1395	196	1749
'[''Ni'', ''Si'', ''Si'', ''Si'']'	D0_3 (AAAB)	5.9698	5.51	53.1882	13.297	-20.577	0.292	1.17	410	1548	-182	-569	1169
'[''Mg'', ''Si'', ''Si'', ''Si'']'	D0_3 (AAAB)	6.3886	12.92	65.1858	16.2964	-16.144	0.404	1.061	401	865	0	-232	710
'[''Ni'', ''Mn'', ''Mn'', ''Mn'']'	D0_3 (AAAB)	5.7962	2.45	48.6832	12.1708	-32.142	0.04	-0.158	415	1068	889	-327	851
'[''P'', ''Cu'', ''Cu'', ''Cu'']'	D0_3 (AAAB)	5.8461	3.33	49.9502	12.4875	-16.099	0.09	-0.176	846	1252	381	-203	1116
'[''P'', ''P'', ''P'', ''Cu'']'	D0_3 (AAAB)	6.0666	7.23	55.818	13.9545	-17.496	0.509	1.185	584	1045	-524	-230	891
'[''Mn'', ''S'', ''S'', ''S'']'	D0_3 (AAAB)	6.2299	10.11	60.4481	15.112	-19.045	0.106	0.333	1202	536	-71	333	758
'[''Al'', ''P'', ''P'', ''P'']'	D0_3 (AAAB)	6.1825	9.27	59.0787	14.7697	-18.146	0.352	1.403	1222	800	-238	211	941
'[''Ni'', ''Ni'', ''Ni'', ''S'']'	D0_3 (AAAB)	5.6463	-0.2	45.0023	11.2506	-19.898	0.007	0.021	1518	1339	167	90	1399
'[''S'', ''S'', ''S'', ''Fe'']'	D0_3 (AAAB)	6.1348	8.43	57.7228	14.4307	-17.638	0.282	0.567	1272	619	-30	326	837
'[''S'', ''S'', ''S'', ''Cu'']'	D0_3 (AAAB)	6.2148	9.85	60.011	15.0028	-12.675	0.395	0.495	1073	707	-563	183	829
'[''Ni'', ''Ni'', ''Ni'', ''Fe'']'	D0_3 (AAAB)	5.6332	-0.43	44.6895	11.1724	-24.588	0.018	-0.063	1470	2048	1452	-289	1856
'[''Ni'', ''Ni'', ''Ni'', ''P'']'	D0_3 (AAAB)	5.5545	-1.83	42.843	10.7108	-22.589	-0.226	-0.02	1826	2090	326	-132	2002
'[''P'', ''Fe'', ''Fe'', ''Fe'']'	D0_3 (AAAB)	5.5502	-1.9	42.7435	10.6859	-30.979	-0.246	0.041	2420	1992	747	214	2134
'[''Si'', ''Si'', ''Si'', ''Cu'']'	D0_3 (AAAB)	6.0975	7.77	56.6768	14.1692	-18.167	0.459	1.18	265	1148	91	-442	854
'[''P'', ''P'', ''P'', ''S'']'	D0_3 (AAAB)	6.1607	8.89	58.457	14.6143	-17.213	0.525	1.479	1917	447	-399	735	937
'[''Ni'', ''Ni'', ''Ni'', ''Si'']'	D0_3 (AAAB)	5.5763	-1.44	43.3491	10.8373	-23.369	-0.382	-0.161	1819	2099	1093	-140	2006
'[''Mg'', ''Al'', ''Al'', ''Al'']'	D0_3 (AAAB)	6.6198	17	72.5229	18.1307	-12.362	0.096	0.42	323	701	262	-189	575
'[''Ni'', ''Ni'', ''Ni'', ''Mn'']'	D0_3 (AAAB)	5.6702	0.22	45.5761	11.394	-25.327	0.008	-0.13	1158	1482	1222	-162	1374
'[''Ni'', ''Ni'', ''Ni'', ''Mg'']'	D0_3 (AAAB)	5.7978	2.47	48.7215	12.1804	-18.028	-0.031	-0.36	1220	1351	981	-65	1307
'[''Mn'', ''Fe'', ''Fe'', ''Fe'']'	D0_3 (AAAB)	5.6343	-0.41	44.7166	11.1792	-33.408	0.065	0.008	2831	1763	1347	534	2119
'[''Si'', ''Si'', ''Si'', ''Fe'']'	D0_3 (AAAB)	5.8264	2.98	49.4474	12.3618	-23.393	0.28	1.186	1617	1404	456	106	1475
'[''Si'', ''Si'', ''Si'', ''S'']'	D0_3 (AAAB)	6.2305	10.12	60.4669	15.1167	-18.062	0.429	1.43	945	715	-397	115	792
'[''Si'', ''Si'', ''Si'', ''P'']'	D0_3 (AAAB)	6.1361	8.45	57.7576	14.4394	-19.473	0.517	1.709	887	1006	-209	-60	966
'[''Mn'', ''Cu'', ''Cu'', ''Cu'']'	D0_3 (AAAB)	5.8572	3.52	50.2343	12.5586	-19.758	0.094	-0.516	1061	1183	903	-61	1142
'[''P'', ''S'', ''S'', ''S'']'	D0_3 (AAAB)	6.2721	10.86	61.685	15.4213	-13.892	0.475	1.046	1604	516	-694	544	879
'[''P'', ''P'', ''P'', ''Fe'']'	D0_3 (AAAB)	5.8453	3.31	49.9302	12.4826	-22.39	0.414	1.273	1159	1375	618	-108	1303
'[''Si'', ''Si'', ''Si'', ''Al'']'	D0_3 (AAAB)	6.2445	10.37	60.8728	15.2182	-18.343	0.42	1.517	-97	1344	42	-721	864
'[''Ni'', ''Ni'', ''Ni'', ''Al'']'	D0_3 (AAAB)	5.6677	0.18	45.5163	11.3791	-21.701	-0.383	-0.273	1545	1847	1350	-151	1746
'[''Ni'', ''S'', ''S'', ''S'']'	D0_3 (AAAB)	6.0812	7.48	56.2231	14.0558	-14.572	0.356	0.614	1233	840	-701	196	971
'[''Mg'', ''Mg'', ''Mg'', ''Fe'']'	D0_3 (AAAB)	6.6642	17.79	73.9906	18.4976	-11.704	0.251	-0.495	2976	2631	240	173	2746
'[''Mn'', ''Al'', ''Al'', ''Al'']'	D0_3 (AAAB)	6.075	7.37	56.0506	14.0127	-19.89	0.078	0.593	-17	1512	294	-764	1002
'[''Ni'', ''Ni'', ''Ni'', ''Cu'']'	D0_3 (AAAB)	5.6331	-0.44	44.6863	11.1716	-19.767	0.095	-0.17	1456	1960	1341	-252	1792
'[''Al'', ''Al'', ''Al'', ''S'']'	D0_3 (AAAB)	6.5117	15.09	69.0286	17.2571	-14.423	0.086	0.753	85	844	-153	-379	591
'[''Al'', ''Al'', ''Al'', ''P'']'	D0_3 (AAAB)	6.3972	13.07	65.4491	16.3623	-15.816	0.177	1.036	400	898	417	-249	732
'[''Ni'', ''Mg'', ''Mg'', ''Mg'']'	D0_3 (AAAB)	6.5431	15.65	70.0295	17.5074	-10.082	-0.036	-0.809	735	563	457	86	620
'[''Ni'', ''P'', ''P'', ''P'']'	D0_3 (AAAB)	5.9421	5.02	52.4513	13.1128	-19.808	0.367	1.199	1269	1189	183	40	1215
'[''Si'', ''Al'', ''Al'', ''Al'']'	D0_3 (AAAB)	6.3972	13.07	65.4494	16.3623	-15.857	0.206	1.08	28	1095	79	-533	740
'[''Mg'', ''Fe'', ''Fe'', ''Fe'']'	D0_3 (AAAB)	5.9251	4.72	52.003	13.0007	-25.401	0.204	-0.045	958	1132	556	-87	1074
'[''Fe'', ''Cu'', ''Cu'', ''Cu'']'	D0_3 (AAAB)	5.782	2.2	48.3262	12.0816	-18.761	0.168	-0.384	1368	1462	1043	-47	1431
'[''Mn'', ''Mn'', ''Mn'', ''Si'']'	D0_3 (AAAB)	5.6356	-0.39	44.7461	11.1865	-33.665	-0.353	-0.222	2799	1524	1322	638	1949
'[''Si'', ''P'', ''P'', ''P'']'	D0_3 (AAAB)	6.1015	7.84	56.7857	14.1964	-19.131	0.524	1.685	2142	400	876	871	981
'[''Mn'', ''Mn'', ''Mn'', ''Al'']'	D0_3 (AAAB)	5.6962	0.68	46.2056	11.5514	-30.904	-0.08	-0.061	2488	1463	1264	512	1804
'[''Mn'', ''Mn'', ''Mn'', ''P'']'	D0_3 (AAAB)	5.5474	-1.95	42.6784	10.6696	-33.64	-0.385	-0.271	3919	1769	1356	1075	2486
'[''Mn'', ''Mn'', ''Mn'', ''S'']'	D0_3 (AAAB)	5.5522	-1.87	42.789	10.6973	-30.011	0.082	0.005	2966	1901	421	532	2256
'[''Mn'', ''Mn'', ''Mn'', ''Fe'']'	D0_3 (AAAB)	5.6812	0.41	45.8413	11.4603	-34.897	0.044	-0.128	715	655	873	30	675
'[''Mn'', ''Mn'', ''Mn'', ''Cu'']'	D0_3 (AAAB)	5.8729	3.8	50.6406	12.6601	-29.892	0.167	-0.189	-118	405	730	-262	231
'[''Mn'', ''Si'', ''Si'', ''Si'']'	D0_3 (AAAB)	5.8154	2.78	49.1665	12.2916	-23.999	0.304	1.152	1295	1515	638	-110	1441
'[''Si'', ''Cu'', ''Cu'', ''Cu'']'	D0_3 (AAAB)	5.7998	2.51	48.7741	12.1935	-16.657	-0.011	-0.261	1418	1434	784	-8	1428
'[''Ni'', ''Fe'', ''Fe'', ''Fe'']'	D0_3 (AAAB)	5.71	0.92	46.5428	11.6357	-30.08	0.03	0.003	2204	1509	1143	348	1740
'[''Si'', ''Fe'', ''Fe'', ''Fe'']'	D0_3 (AAAB)	5.6002	-1.02	43.9085	10.9771	-31.447	-0.324	-0.022	2945	1819	1435	563	2195
'[''Al'', ''Al'', ''Al'', ''Fe'']'	D0_3 (AAAB)	5.9832	5.75	53.547	13.3867	-19.553	-0.014	0.559	523	1574	758	-526	1224
'[''Al'', ''Al'', ''Al'', ''Cu'']'	D0_3 (AAAB)	6.2889	11.16	62.1831	15.5458	-14.612	0.094	0.482	249	991	78	-371	744
'[''Mn'', ''P'', ''P'', ''P'']'	D0_3 (AAAB)	5.8312	3.07	49.5701	12.3925	-23.362	0.346	1.148	1150	1652	871	-251	1485
'[''Fe'', ''Fe'', ''Fe'', ''Cu'']'	D0_3 (AAAB)	5.7415	1.48	47.3167	11.8292	-27.859	0.149	-0.034	1771	1620	1129	75	1670
'[''S'', ''Fe'', ''Fe'', ''Fe'']'	D0_3 (AAAB)	5.6654	0.13	45.461	11.3652	-27.972	0.066	0.161	1764	1162	-323	301	1363
'[''Mg'', ''Mn'', ''Mn'', ''Mn'']'	D0_3 (AAAB)	5.9875	5.83	53.6631	13.4158	-27.262	0.264	-0.156	1088	571	680	258	743
'[''Mg'', ''Mg'', ''Mg'', ''Cu'']'	D0_3 (AAAB)	6.6744	17.97	74.3327	18.5832	-8.187	0.003	-0.928	614	545	421	34	568
'[''Mg'', ''P'', ''P'', ''P'']'	D0_3 (AAAB)	6.3533	12.29	64.1109	16.0277	-16.104	0.297	0.908	246	1008	-15	-381	754
'[''S'', ''Cu'', ''Cu'', ''Cu'']'	D0_3 (AAAB)	5.9626	5.39	52.9958	13.249	-14.354	0.086	-0.371	938	1245	168	-154	1143
'[''Al'', ''S'', ''S'', ''S'']'	D0_3 (AAAB)	6.311	11.54	62.8384	15.7096	-14.189	0.022	0.497	1545	425	-677	560	799
'[''Mg'', ''S'', ''S'', ''S'']'	D0_3 (AAAB)	6.4822	14.57	68.095	17.0238	-12.646	-0.158	-0.123	967	521	-444	223	670
'[''Ni'', ''Al'', ''Al'', ''Al'']'	D0_3 (AAAB)	6.114	8.06	57.1368	14.2842	-17.043	-0.079	0.467	312	1440	-57	-564	1064
'[''Mg'', ''Mg'', ''Mg'', ''S'']'	D0_3 (AAAB)	7.0336	24.32	86.9917	21.7479	-8.522	-0.137	-0.788	124	486	-56	-181	365
'[''Mg'', ''Cu'', ''Cu'', ''Cu'']'	D0_3 (AAAB)	6.003	6.1	54.0802	13.5201	-12.876	-0.049	-0.851	701	748	595	-23	732
'[''Mg'', ''Mg'', ''Mg'', ''P'']'	D0_3 (AAAB)	6.8648	21.33	80.8762	20.2191	-9.68	0.014	-0.446	267	547	68	-140	454
'[''Mg'', ''Mg'', ''Mg'', ''Al'']'	D0_3 (AAAB)	6.9395	22.65	83.5456	20.8864	-8.097	0.031	-0.525	435	432	365	2	433
'[''Mg'', ''Mg'', ''Mg'', ''Si'']'	D0_3 (AAAB)	6.855	21.16	80.5314	20.1329	-9.471	0.105	-0.34	249	534	110	-143	439
'[''Mg'', ''Mg'', ''Mg'', ''Mn'']'	D0_3 (AAAB)	6.7928	20.06	78.3597	19.5899	-12.794	0.154	-0.65	571	390	555	91	450
'[''Si'', ''S'', ''S'', ''S'']'	D0_3 (AAAB)	6.2785	10.97	61.873	15.4682	-14.637	0.328	0.914	1798	274	-1315	762	782
'[''Ni'', ''Cu'', ''Cu'', ''Cu'']'	D0_3 (AAAB)	5.7167	1.04	46.706	11.6765	-16.506	0.039	-0.54	1386	1587	1146	-101	1520
'[''Mn'', ''Mg'', ''Mn'', ''Al'']'	L2_1 (ABAC)	6.1605	8.89	58.4505	14.6126	-23.055	0.018	-0.154	586	572	977	7	577
'[''Mg'', ''Al'', ''Mg'', ''Cu'']'	L2_1 (ABAC)	6.5489	15.75	70.2187	17.5547	-10.451	0.002	-0.489	609	477	460	66	521
'[''Mg'', ''Al'', ''Mg'', ''Fe'']'	L2_1 (ABAC)	6.4881	14.68	68.2797	17.0699	-14.062	0.227	-0.079	324	678	597	-177	560
'[''Mg'', ''P'', ''Mg'', ''S'']'	L2_1 (ABAC)	6.5523	15.81	70.3268	17.5817	-13.995	-0.56	-0.677	404	821	-91	-208	682
'[''Mg'', ''P'', ''Mg'', ''Fe'']'	L2_1 (ABAC)	6.3911	12.96	65.2632	16.3158	-15.835	0.163	-0.048	318	667	234	-174	551
'[''Mg'', ''P'', ''Mg'', ''Cu'']'	L2_1 (ABAC)	6.4527	14.05	67.167	16.7917	-12.635	-0.165	-0.56	911	455	196	228	607
'[''Mg'', ''S'', ''Mg'', ''Fe'']'	L2_1 (ABAC)	6.5152	15.15	69.1385	17.2846	-14.679	0.012	-0.391	485	531	97	-23	515
'[''Mn'', ''Mg'', ''Mn'', ''Si'']'	L2_1 (ABAC)	5.8787	3.9	50.7903	12.6976	-24.794	0.001	-0.06	1074	1597	710	-262	1423
'[''Mg'', ''S'', ''Mg'', ''Cu'']'	L2_1 (ABAC)	6.5543	15.85	70.3911	17.5978	-11.546	-0.332	-0.919	737	490	19	124	572
'[''Mg'', ''Fe'', ''Mg'', ''Cu'']'	L2_1 (ABAC)	6.2994	11.34	62.4942	15.6236	-14.199	0.188	-0.494	-108	1095	-83	-602	694
'[''S'', ''Ni'', ''S'', ''Cu'']'	L2_1 (ABAC)	5.9858	5.8	53.6164	13.4041	-16.242	-0.006	-0.027	1484	945	-157	270	1124
'[''Mg'', ''Al'', ''Mg'', ''P'']'	L2_1 (ABAC)	6.7204	18.78	75.8811	18.9703	-11.892	0.027	0.006	270	642	157	-186	518
'[''Ni'', ''Fe'', ''P'', ''Fe'']'	L2_1 (ABAC)	5.5194	-2.45	42.036	10.509	-27.988	-0.191	0.069	1495	2086	791	-296	1889
'[''Si'', ''Cu'', ''Al'', ''Cu'']'	L2_1 (ABAC)	6.0096	6.22	54.2585	13.5646	-16.187	0.112	0.237	619	1305	-205	-343	1076
'[''P'', ''Si'', ''P'', ''S'']'	L2_1 (ABAC)	6.1865	9.35	59.1948	14.7987	-17.425	0.511	1.48	616	994	-707	-189	868
'[''Ni'', ''S'', ''P'', ''S'']'	L2_1 (ABAC)	6.0524	6.98	55.4283	13.8571	-16.824	0.233	0.682	2088	607	-515	741	1101
'[''P'', ''Ni'', ''P'', ''Cu'']'	L2_1 (ABAC)	5.9032	4.34	51.4291	12.8573	-19.318	0.105	0.467	947	1557	94	-305	1354
'[''P'', ''Ni'', ''P'', ''Fe'']'	L2_1 (ABAC)	5.6715	0.24	45.6062	11.4016	-24.556	-0.077	0.469	1382	1634	484	-126	1550
'[''P'', ''Ni'', ''P'', ''S'']'	L2_1 (ABAC)	5.9942	5.95	53.8426	13.4607	-17.859	0.414	1.055	928	1062	343	-67	1018
'[''Ni'', ''Cu'', ''Al'', ''Cu'']'	L2_1 (ABAC)	5.792	2.37	48.576	12.144	-17.561	-0.219	-0.423	1523	1577	1141	-27	1559
'[''P'', ''Si'', ''P'', ''Fe'']'	L2_1 (ABAC)	5.8451	3.31	49.9246	12.4812	-23.05	0.288	1.163	1139	1596	439	-228	1444
'[''P'', ''Si'', ''P'', ''Cu'']'	L2_1 (ABAC)	6.0586	7.08	55.5972	13.8993	-17.967	0.431	1.121	851	1129	-70	-139	1036
'[''Ni'', ''Fe'', ''Al'', ''Fe'']'	L2_1 (ABAC)	5.7347	1.36	47.1497	11.7874	-26.085	-0.094	0.07	674	1853	1022	-589	1460
'[''Si'', ''S'', ''P'', ''S'']'	L2_1 (ABAC)	6.2705	10.83	61.6383	15.4096	-16.535	0.293	1.071	2091	168	-307	962	809
'[''Ni'', ''S'', ''Al'', ''S'']'	L2_1 (ABAC)	6.0783	7.43	56.1408	14.0352	-17.109	-0.217	0.137	1552	710	-267	421	991
'[''Si'', ''Fe'', ''P'', ''Fe'']'	L2_1 (ABAC)	5.5412	-2.06	42.536	10.634	-28.355	-0.295	0.294	2179	2209	862	-15	2199
'[''Si'', ''Cu'', ''P'', ''Cu'']'	L2_1 (ABAC)	6.0511	6.95	55.3911	13.8478	-16.915	0.309	0.529	776	1332	43	-278	1147
'[''Ni'', ''Cu'', ''P'', ''Cu'']'	L2_1 (ABAC)	5.7604	1.81	47.7865	11.9466	-17.911	0.072	-0.037	1081	1577	396	-248	1412
'[''Mg'', ''Al'', ''Mg'', ''S'']'	L2_1 (ABAC)	6.8176	20.5	79.2203	19.8051	-10.673	-0.109	-0.321	-152	767	-29	-459	461
'[''S'', ''Ni'', ''S'', ''Fe'']'	L2_1 (ABAC)	5.8465	3.33	49.96	12.49	-21.35	-0.155	0.008	1937	684	431	626	1102
'[''Ni'', ''Fe'', ''S'', ''Fe'']'	L2_1 (ABAC)	5.6578	0	45.2775	11.3194	-25.352	0.028	0.096	1458	1153	111	152	1254
'[''Mg'', ''Si'', ''Mg'', ''Cu'']'	L2_1 (ABAC)	6.4349	13.74	66.614	16.6535	-12.182	-0.013	-0.393	751	564	417	93	626
'[''Mg'', ''Si'', ''Mg'', ''Fe'']'	L2_1 (ABAC)	6.3786	12.74	64.8812	16.2203	-15.626	0.255	0.059	540	723	553	-92	662
'[''Mg'', ''Si'', ''Mg'', ''S'']'	L2_1 (ABAC)	6.6361	17.29	73.0601	18.265	-12.6	-0.173	-0.274	-360	1085	-14	-722	603
'[''Mg'', ''Si'', ''Mg'', ''P'']'	L2_1 (ABAC)	6.5864	16.41	71.4314	17.8579	-13.582	0.022	0.113	285	814	112	-264	638
'[''Mg'', ''Si'', ''Mg'', ''Al'']'	L2_1 (ABAC)	6.7102	18.6	75.5331	18.8833	-11.664	0.122	0.117	351	610	218	-130	524
'[''Mg'', ''Mn'', ''Mg'', ''Cu'']'	L2_1 (ABAC)	6.416	13.4	66.0301	16.5075	-15.161	0.123	-0.617	677	534	610	71	582
'[''Mg'', ''Mn'', ''Mg'', ''Fe'']'	L2_1 (ABAC)	6.3587	12.39	64.274	16.0685	-18.948	0.304	-0.251	552	578	661	-13	569
'[''Mg'', ''Mn'', ''Mg'', ''S'']'	L2_1 (ABAC)	6.6825	18.11	74.6037	18.6509	-15.342	0.022	-0.438	311	497	21	-93	435
'[''Mg'', ''Mn'', ''Mg'', ''P'']'	L2_1 (ABAC)	6.5661	16.05	70.7707	17.6927	-16.591	0.15	-0.119	299	608	232	-155	505
'[''Mg'', ''Mn'', ''Mg'', ''Al'']'	L2_1 (ABAC)	6.6153	16.92	72.3766	18.0942	-15.03	0.161	-0.203	493	529	604	-18	517
'[''Mg'', ''Mn'', ''Mg'', ''Si'']'	L2_1 (ABAC)	6.5228	15.29	69.3818	17.3454	-16.427	0.23	-0.023	383	630	443	-123	548
'[''Ni'', ''Cu'', ''Fe'', ''Cu'']'	L2_1 (ABAC)	5.7185	1.07	46.7502	11.6876	-20.605	0.142	-0.253	1417	1597	1283	-90	1537
'[''Fe'', ''Ni'', ''Fe'', ''Cu'']'	L2_1 (ABAC)	5.739	1.43	47.254	11.8135	-24.957	0.182	-0.028	962	1817	763	-428	1532
'[''Ni'', ''Cu'', ''S'', ''Cu'']'	L2_1 (ABAC)	5.8622	3.61	50.365	12.5913	-15.839	0.15	-0.15	784	1430	197	-323	1215
'[''Si'', ''Fe'', ''Al'', ''Fe'']'	L2_1 (ABAC)	5.6023	-0.98	43.9584	10.9896	-27.5	-0.46	0.033	3568	1493	1405	1038	2184
'[''Mn'', ''Mg'', ''Mn'', ''P'']'	L2_1 (ABAC)	5.7478	1.59	47.4721	11.868	-24.381	0.066	-0.011	1385	1623	-124	-119	1544
'[''Mn'', ''Mg'', ''Mn'', ''S'']'	L2_1 (ABAC)	5.8023	2.55	48.8359	12.209	-21.545	0.335	0.066	1245	1030	-3661	108	1102
'[''Mn'', ''S'', ''P'', ''S'']'	L2_1 (ABAC)	6.1999	9.58	59.5787	14.8947	-20.957	0.068	0.487	1564	294	12	635	717
'[''Mn'', ''Mg'', ''Mn'', ''Cu'']'	L2_1 (ABAC)	6.2011	9.6	59.614	14.9035	-22.002	0.276	-0.272	631	520	648	56	557
'[''Mn'', ''Al'', ''Mn'', ''S'']'	L2_1 (ABAC)	5.6815	0.42	45.8491	11.4623	-25.126	0.005	0.177	2787	1038	-203	875	1621
'[''Mn'', ''Al'', ''Mn'', ''P'']'	L2_1 (ABAC)	5.6208	-0.65	44.3957	11.0989	-27.803	-0.224	0.139	3061	1538	-460	761	2046
'[''Mn'', ''Si'', ''Mn'', ''Cu'']'	L2_1 (ABAC)	5.7385	1.43	47.243	11.8107	-27.484	-0.111	-0.107	1611	1595	992	8	1601
'[''Mn'', ''Si'', ''Mn'', ''Fe'']'	L2_1 (ABAC)	5.5942	-1.12	43.7686	10.9421	-32.675	-0.28	-0.093	3346	1924	1704	711	2398
'[''Mn'', ''Si'', ''Mn'', ''S'']'	L2_1 (ABAC)	5.6178	-0.71	44.3229	11.0807	-27.512	-0.173	0.109	3805	1050	820	1377	1968
'[''Mn'', ''Si'', ''Mn'', ''P'']'	L2_1 (ABAC)	5.5665	-1.61	43.1198	10.78	-29.999	-0.355	0.119	3859	1405	494	1227	2223
'[''Mn'', ''Si'', ''Mn'', ''Al'']'	L2_1 (ABAC)	5.7224	1.14	46.8467	11.7117	-28.173	-0.278	0.101	1920	1898	1023	11	1905
'[''Mg'', ''Cu'', ''Fe'', ''Cu'']'	L2_1 (ABAC)	6.0135	6.29	54.3662	13.5916	-16.719	0.118	-0.499	1141	1019	652	61	1060
'[''Fe'', ''Mg'', ''Fe'', ''Cu'']'	L2_1 (ABAC)	5.9757	5.62	53.3455	13.3364	-20.429	0.319	-0.114	502	1109	861	-303	907
'[''Mg'', ''Cu'', ''S'', ''Cu'']'	L2_1 (ABAC)	6.2485	10.44	60.9916	15.2479	-12.572	-0.029	-0.551	336	949	115	-307	745
'[''Mn'', ''Cu'', ''Al'', ''Cu'']'	L2_1 (ABAC)	5.9324	4.85	52.195	13.0487	-20.702	-0.137	-0.371	1424	1219	1018	102	1287
'[''Mg'', ''Fe'', ''S'', ''Fe'']'	L2_1 (ABAC)	5.6965	0.68	46.2131	11.5533	-20.521	0.24	0.086	2509	766	-437	872	1347
'[''S'', ''Mg'', ''S'', ''Cu'']'	L2_1 (ABAC)	6.3429	12.11	63.7969	15.9492	-14.297	-0.515	-0.759	992	895	-698	48	927
'[''S'', ''Mg'', ''S'', ''Fe'']'	L2_1 (ABAC)	6.2734	10.88	61.7223	15.4306	-18.93	-0.546	-0.605	1154	534	-218	310	741
'[''Mg'', ''Cu'', ''P'', ''Cu'']'	L2_1 (ABAC)	6.1165	8.11	57.2074	14.3019	-14.02	0.049	-0.282	191	1198	-366	-503	862
'[''P'', ''Mn'', ''P'', ''S'']'	L2_1 (ABAC)	5.9031	4.34	51.4262	12.8566	-20.979	0.502	1.113	559	1440	790	-440	1146
'[''Mg'', ''Fe'', ''P'', ''Fe'']'	L2_1 (ABAC)	5.6248	-0.58	44.4904	11.1226	-23.513	-0.068	-0.03	3076	1239	251	919	1851
'[''P'', ''Mn'', ''P'', ''Fe'']'	L2_1 (ABAC)	5.5574	-1.77	42.91	10.7275	-29.003	-0.32	0.195	3381	1665	1075	858	2237
'[''P'', ''Mn'', ''P'', ''Cu'']'	L2_1 (ABAC)	5.9293	4.8	52.1123	13.0281	-22.856	0.088	0.42	371	795	140	-212	654
'[''Mg'', ''S'', ''P'', ''S'']'	L2_1 (ABAC)	6.4166	13.41	66.046	16.5115	-14.798	-0.256	-0.029	1823	211	-55731	806	748
'[''P'', ''Mg'', ''P'', ''Cu'']'	L2_1 (ABAC)	6.2876	11.13	62.1425	15.5356	-15.277	0.119	0.259	-12	1320	-650	-666	876
'[''Mn'', ''Al'', ''Mn'', ''Fe'']'	L2_1 (ABAC)	5.7059	0.85	46.4415	11.6104	-30.152	-0.068	0.009	2126	1518	1611	304	1721
'[''P'', ''Mg'', ''P'', ''Fe'']'	L2_1 (ABAC)	5.9986	6.02	53.9629	13.4907	-20.388	-0.03	0.294	545	1284	-596	-370	1038
'[''Mn'', ''Al'', ''Mn'', ''Cu'']'	L2_1 (ABAC)	5.9148	4.54	51.732	12.933	-25.465	-0.024	-0.132	1266	1350	1132	-42	1322
'[''Mn'', ''P'', ''Mn'', ''Fe'']'	L2_1 (ABAC)	5.5379	-2.12	42.4588	10.6147	-32.484	-0.272	-0.1	3600	1840	1067	880	2427
'[''Ni'', ''P'', ''Al'', ''P'']'	L2_1 (ABAC)	6.0289	6.56	54.783	13.6958	-19.348	0.103	0.84	721	1414	201	-347	1183
'[''Mn'', ''Cu'', ''Si'', ''Cu'']'	L2_1 (ABAC)	5.8732	3.81	50.6494	12.6623	-21.757	0.018	-0.106	1186	1254	696	-34	1231
'[''Al'', ''Mn'', ''Al'', ''S'']'	L2_1 (ABAC)	6.1998	9.58	59.5764	14.8941	-19.132	0.206	0.625	171	1058	58	-444	762
'[''Mn'', ''Fe'', ''Si'', ''Fe'']'	L2_1 (ABAC)	5.5805	-1.37	43.4478	10.8619	-32.232	-0.345	-0.1	2706	2289	1684	208	2428
'[''Al'', ''Mn'', ''Al'', ''Fe'']'	L2_1 (ABAC)	5.8319	3.08	49.5885	12.3971	-25.796	-0.277	0.048	950	1883	886	-467	1572
'[''Al'', ''Mn'', ''Al'', ''Cu'']'	L2_1 (ABAC)	5.8836	3.99	50.9171	12.7293	-20.653	-0.119	0.021	962	1175	906	-106	1104
'[''Mn'', ''P'', ''Al'', ''P'']'	L2_1 (ABAC)	5.8709	3.77	50.5887	12.6472	-23.204	0.007	0.713	859	1715	427	-428	1430
'[''Mn'', ''S'', ''Si'', ''S'']'	L2_1 (ABAC)	5.926	4.74	52.0253	13.0063	-21.08	0.076	0.51	1197	-573	142	885	17
'[''Mn'', ''P'', ''Si'', ''P'']'	L2_1 (ABAC)	5.8207	2.88	49.3022	12.3256	-23.987	0.229	1.047	1178	1529	629	-175	1412
'[''Mn'', ''S'', ''Al'', ''S'']'	L2_1 (ABAC)	6.2986	11.33	62.4707	15.6177	-21.269	-0.389	-0.066	1545	314	-187	615	724
'[''Mn'', ''Fe'', ''Al'', ''Fe'']'	L2_1 (ABAC)	5.6669	0.16	45.4954	11.3739	-29.95	-0.193	-0.059	3055	1285	1646	885	1875
'[''Mn'', ''Al'', ''Si'', ''Al'']'	L2_1 (ABAC)	6.1113	8.01	57.0601	14.265	-21.1	0.193	0.819	-339	1506	140	-922	891
'[''Si'', ''Mn'', ''Si'', ''Cu'']'	L2_1 (ABAC)	5.7859	2.26	48.4222	12.1056	-23.18	0.085	0.448	830	1599	-81	-384	1343
'[''Si'', ''Mn'', ''Si'', ''Fe'']'	L2_1 (ABAC)	5.5476	-1.95	42.6842	10.671	-29.729	-0.424	0.123	3782	1537	1019	1122	2285
'[''Si'', ''Mn'', ''Si'', ''S'']'	L2_1 (ABAC)	5.9159	4.56	51.7621	12.9405	-21.243	0.514	1.155	573	1273	441	-350	1040
'[''Si'', ''Mn'', ''Si'', ''P'']'	L2_1 (ABAC)	5.8282	3.01	49.4934	12.3734	-23.685	0.344	1.177	2520	879	695	821	1426
'[''Si'', ''Mn'', ''Si'', ''Al'']'	L2_1 (ABAC)	5.8778	3.89	50.7673	12.6918	-22.885	0.165	0.902	803	1666	287	-432	1378
'[''Mn'', ''Fe'', ''Mn'', ''Cu'']'	L2_1 (ABAC)	5.7851	2.25	48.4021	12.1005	-28.936	0.231	-0.068	1397	1182	1088	107	1254
'[''Mn'', ''S'', ''Mn'', ''Cu'']'	L2_1 (ABAC)	5.6542	-0.06	45.1923	11.2981	-24.538	0.147	-0.057	2168	1241	-733	464	1550
'[''Mn'', ''S'', ''Mn'', ''Fe'']'	L2_1 (ABAC)	5.5661	-1.62	43.1111	10.7778	-29.415	0.056	0.036	2687	1607	466	540	1967
'[''Mn'', ''P'', ''Mn'', ''Cu'']'	L2_1 (ABAC)	5.6285	-0.52	44.5789	11.1447	-27.183	-0.075	-0.087	1885	1879	274	3	1881
'[''Mn'', ''P'', ''Mn'', ''S'']'	L2_1 (ABAC)	5.5996	-1.03	43.8945	10.9736	-27.904	-0.31	-0.043	4498	885	1223	1806	2090
'[''Mn'', ''Mg'', ''Mn'', ''Fe'']'	L2_1 (ABAC)	5.9813	5.72	53.4978	13.3745	-26.32	0.325	-0.039	1087	926	461	80	980
'[''P'', ''Mg'', ''P'', ''S'']'	L2_1 (ABAC)	6.4244	13.55	66.2873	16.5718	-14.32	0.303	0.722	241	963	-4	-361	722
'[''Mg'', ''Fe'', ''Al'', ''Fe'']'	L2_1 (ABAC)	6.0079	6.19	54.2135	13.5534	-21.411	0.079	0.021	68	1401	714	-666	957
'[''Si'', ''Mg'', ''Si'', ''S'']'	L2_1 (ABAC)	6.523	15.29	69.3865	17.3466	-14.26	0.396	0.846	-102	942	-237	-522	594
'[''Si'', ''Mg'', ''Si'', ''P'']'	L2_1 (ABAC)	6.402	13.15	65.5969	16.3992	-15.818	0.447	1.088	100	958	-82	-429	672
'[''Si'', ''Mg'', ''Si'', ''Al'']'	L2_1 (ABAC)	6.4631	14.23	67.4933	16.8733	-15.127	0.24	0.786	228	941	-98	-357	703
'[''Mg'', ''Cu'', ''Mn'', ''Cu'']'	L2_1 (ABAC)	6.093	7.69	56.5501	14.1375	-17.789	0.026	-0.649	1129	873	773	128	958
'[''Si'', ''P'', ''Si'', ''S'']'	L2_1 (ABAC)	6.1798	9.23	59.0015	14.7504	-18.322	0.325	1.31	1932	243	50	844	806
'[''Mg'', ''Fe'', ''Mn'', ''Fe'']'	L2_1 (ABAC)	5.8334	3.1	49.6262	12.4065	-25.634	0.321	0.015	382	1045	392	-331	824
'[''Si'', ''P'', ''Si'', ''Fe'']'	L2_1 (ABAC)	5.841	3.24	49.8207	12.4552	-22.901	0.364	1.255	1108	1525	600	-208	1386
'[''Si'', ''P'', ''Si'', ''Cu'']'	L2_1 (ABAC)	6.0873	7.59	56.3927	14.0982	-17.962	0.471	1.177	587	1109	169	-261	935
'[''Mg'', ''S'', ''Mn'', ''S'']'	L2_1 (ABAC)	6.0893	7.63	56.4482	14.112	-19.543	-0.523	-0.64	2269	418	-106	925	1035
'[''Si'', ''S'', ''Si'', ''Fe'']'	L2_1 (ABAC)	5.9954	5.97	53.8762	13.4691	-20.772	0.457	1.155	640	925	337	-142	830
'[''Si'', ''S'', ''Si'', ''Cu'']'	L2_1 (ABAC)	6.1922	9.45	59.3587	14.8397	-16.303	0.446	0.96	151	984	99	-416	706
'[''Si'', ''Fe'', ''Si'', ''Cu'']'	L2_1 (ABAC)	5.7018	0.78	46.3411	11.5853	-22.639	0.045	0.465	1422	2059	240	-319	1847
'[''Mg'', ''P'', ''Mn'', ''P'']'	L2_1 (ABAC)	5.9619	5.38	52.9787	13.2447	-21.256	-0.072	0.195	1078	1298	47	-110	1225
'[''Al'', ''Si'', ''Al'', ''P'']'	L2_1 (ABAC)	6.2895	11.16	62.199	15.5497	-17.368	0.207	1.177	-492	1567	60	-1030	881
'[''Al'', ''Si'', ''Al'', ''S'']'	L2_1 (ABAC)	6.3522	12.27	64.0783	16.0196	-16.198	0.06	0.838	120	1100	-74	-490	773
'[''Al'', ''Si'', ''Al'', ''Fe'']'	L2_1 (ABAC)	5.9786	5.67	53.4254	13.3563	-20.67	0.125	0.809	-72	1465	503	-769	953
'[''Al'', ''Si'', ''Al'', ''Cu'']'	L2_1 (ABAC)	6.2082	9.73	59.8196	14.9549	-16.012	0.161	0.661	696	918	361	-111	844
'[''Si'', ''P'', ''Al'', ''P'']'	L2_1 (ABAC)	6.1866	9.35	59.1968	14.7992	-18.629	0.271	1.336	618	1074	144	-228	922
'[''Mg'', ''Al'', ''Mn'', ''Al'']'	L2_1 (ABAC)	6.2669	10.77	61.5318	15.3829	-17.822	0.029	0.104	424	1051	623	-314	842
'[''Si'', ''S'', ''Al'', ''S'']'	L2_1 (ABAC)	6.2871	11.12	62.1287	15.5322	-16.916	-0.181	0.502	2086	85	-300	1000	752
'[''Mg'', ''Si'', ''Mn'', ''Si'']'	L2_1 (ABAC)	6.0023	6.09	54.0615	13.5154	-20.585	0.174	0.472	407	1177	131	-385	920
'[''Si'', ''Mg'', ''Si'', ''Fe'']'	L2_1 (ABAC)	5.9455	5.09	52.5426	13.1357	-20.122	0.114	0.469	1033	1244	23	-106	1173
'[''Mg'', ''Cu'', ''Al'', ''Cu'']'	L2_1 (ABAC)	6.1158	8.1	57.1879	14.297	-13.463	-0.19	-0.617	1014	766	718	124	849
'[''Si'', ''Mg'', ''Si'', ''Cu'']'	L2_1 (ABAC)	6.324	11.78	63.2291	15.8073	-14.837	0.307	0.478	309	854	-497	-273	672
'[''Si'', ''Al'', ''Si'', ''Cu'']'	L2_1 (ABAC)	6.1899	9.4	59.2905	14.8226	-16.979	0.338	0.948	646	825	-18	-89	766
'[''Mn'', ''Fe'', ''P'', ''Fe'']'	L2_1 (ABAC)	5.5423	-2.04	42.5615	10.6404	-31.842	-0.287	-0.057	2918	2206	984	356	2443
'[''Mg'', ''S'', ''Al'', ''S'']'	L2_1 (ABAC)	6.4308	13.66	66.4882	16.622	-15.278	-0.755	-0.623	2196	-25	-182	1111	715
'[''Mn'', ''Cu'', ''P'', ''Cu'']'	L2_1 (ABAC)	5.9327	4.86	52.2039	13.051	-21.011	0.165	0.026	760	1355	151	-298	1157
'[''S'', ''Mn'', ''S'', ''Fe'']'	L2_1 (ABAC)	5.881	3.95	50.8511	12.7128	-25.317	-0.279	-0.146	1925	219	436	853	788
'[''S'', ''Mn'', ''S'', ''Cu'']'	L2_1 (ABAC)	6.1925	9.45	59.3648	14.8412	-20.539	-0.212	-0.264	1641	647	-220	497	979
'[''Mg'', ''P'', ''Al'', ''P'']'	L2_1 (ABAC)	6.3812	12.79	64.9615	16.2404	-15.868	-0.023	0.492	173	1119	57	-473	804
'[''Al'', ''Mg'', ''Al'', ''Cu'']'	L2_1 (ABAC)	6.3941	13.01	65.3538	16.3384	-12.379	0.086	0.035	696	762	257	-33	740
'[''Al'', ''Mg'', ''Al'', ''Fe'']'	L2_1 (ABAC)	6.1337	8.41	57.6909	14.4227	-17.202	0.008	0.141	951	1019	700	-34	997
'[''Al'', ''Mg'', ''Al'', ''S'']'	L2_1 (ABAC)	6.7568	19.42	77.1193	19.2798	-11.98	0.13	0.358	-86	600	-161	-343	371
'[''Al'', ''Mg'', ''Al'', ''P'']'	L2_1 (ABAC)	6.5486	15.75	70.2094	17.5523	-13.395	0.216	0.636	211	717	-64	-253	548
'[''Mg'', ''Cu'', ''Si'', ''Cu'']'	L2_1 (ABAC)	6.0303	6.58	54.8211	13.7053	-14.555	-0.046	-0.361	755	845	265	-45	815
'[''Mn'', ''Fe'', ''S'', ''Fe'']'	L2_1 (ABAC)	5.6088	-0.87	44.1104	11.0276	-28.763	0.043	0.081	2619	1579	257	520	1926
'[''Mg'', ''Fe'', ''Si'', ''Fe'']'	L2_1 (ABAC)	5.739	1.44	47.2561	11.814	-23.635	-0.059	-0.006	2437	1270	994	584	1659
'[''Mn'', ''Cu'', ''S'', ''Cu'']'	L2_1 (ABAC)	6.0864	7.58	56.3666	14.0916	-19.158	0.188	-0.142	490	1041	111	-276	858
'[''Fe'', ''Mn'', ''Fe'', ''Cu'']'	L2_1 (ABAC)	5.7161	1.03	46.6929	11.6732	-28.06	0.274	0.033	1392	1687	1102	-148	1589
'[''Mg'', ''S'', ''Si'', ''S'']'	L2_1 (ABAC)	6.4858	14.64	68.2086	17.0522	-15.885	-0.489	-0.246	1752	115	-180	818	661
'[''Mn'', ''Cu'', ''Fe'', ''Cu'']'	L2_1 (ABAC)	5.8496	3.39	50.0407	12.5102	-23.711	0.234	-0.192	1078	1289	948	-106	1219
'[''Mg'', ''P'', ''Si'', ''P'']'	L2_1 (ABAC)	6.3561	12.34	64.1954	16.0489	-16.617	0.208	0.834	248	961	-127	-356	723
'[''Si'', ''Al'', ''Si'', ''P'']'	L2_1 (ABAC)	6.2533	10.53	61.1332	15.2833	-18.144	0.431	1.512	153	1218	215	-532	863
'[''Si'', ''Al'', ''Si'', ''S'']'	L2_1 (ABAC)	6.3766	12.7	64.8183	16.2046	-16.563	0.386	1.276	-305	1220	-581	-762	711
'[''Si'', ''Al'', ''Si'', ''Fe'']'	L2_1 (ABAC)	5.8819	3.96	50.8743	12.7186	-22.249	0.148	0.943	952	1436	340	-242	1275
'[''Mg'', ''Al'', ''Si'', ''Al'']'	L2_1 (ABAC)	6.5405	15.6	69.949	17.4872	-13.54	0.219	0.654	45	852	4	-404	583
'[''Al'', ''Ni'', ''Al'', ''Cu'']'	L2_1 (ABAC)	5.8711	3.77	50.5938	12.6485	-18.455	-0.437	-0.266	1747	1271	1044	238	1430
'[''Fe'', ''P'', ''Fe'', ''Cu'']'	L2_1 (ABAC)	5.5334	-2.2	42.3558	10.589	-25.719	-0.059	0.043	3069	1770	51	650	2203
'[''Al'', ''Ni'', ''Al'', ''Fe'']'	L2_1 (ABAC)	5.7488	1.61	47.4975	11.8744	-23.205	-0.497	-0.142	2314	1309	1330	502	1644
'[''Mn'', ''Ni'', ''Mn'', ''P'']'	L2_1 (ABAC)	5.5199	-2.44	42.0468	10.5117	-29.586	-0.24	-0.095	3412	2050	1167	681	2504
'[''Mn'', ''Ni'', ''Mn'', ''Al'']'	L2_1 (ABAC)	5.9036	4.34	51.4392	12.8598	-27.538	-0.107	-0.057	512	877	800	-183	756
'[''Mn'', ''Ni'', ''Mn'', ''Si'']'	L2_1 (ABAC)	5.5851	-1.28	43.5547	10.8887	-29.495	-0.178	-0.017	2681	2221	1768	230	2374
'[''Ni'', ''Cu'', ''Mg'', ''Cu'']'	L2_1 (ABAC)	5.9304	4.82	52.1425	13.0356	-14.636	-0.054	-0.698	1119	1151	745	-16	1140
'[''Ni'', ''Fe'', ''Mg'', ''Fe'']'	L2_1 (ABAC)	5.9078	4.42	51.5496	12.8874	-22.485	0.24	-0.036	797	1341	601	-272	1160
'[''Fe'', ''Al'', ''Fe'', ''Cu'']'	L2_1 (ABAC)	5.784	2.23	48.3756	12.0939	-23.984	-0.004	0.003	292	1333	1148	-520	986
'[''Al'', ''Cu'', ''Fe'', ''Cu'']'	L2_1 (ABAC)	5.8702	3.75	50.5695	12.6424	-19.573	-0.03	-0.207	844	1524	840	-340	1297
'[''Mn'', ''Ni'', ''Mn'', ''S'']'	L2_1 (ABAC)	5.5464	-1.97	42.6548	10.6637	-26.899	-0.008	-0.054	3360	1641	323	860	2214
'[''Ni'', ''S'', ''Mg'', ''S'']'	L2_1 (ABAC)	6.2451	10.38	60.8903	15.2226	-15.913	-0.484	-0.57	1257	641	-143	308	846
'[''Ni'', ''P'', ''Mg'', ''P'']'	L2_1 (ABAC)	6.1497	8.69	58.1442	14.5361	-17.5	-0.001	0.296	391	1332	0	-471	1018
'[''P'', ''S'', ''P'', ''Cu'']'	L2_1 (ABAC)	6.1288	8.32	57.553	14.3883	-15.608	0.541	1.025	776	1131	-225	-178	1013
'[''P'', ''Fe'', ''P'', ''Cu'']'	L2_1 (ABAC)	5.7554	1.73	47.6624	11.9156	-22.059	0.112	0.501	1349	1714	457	-182	1592
'[''S'', ''P'', ''S'', ''Fe'']'	L2_1 (ABAC)	6.0729	7.34	55.9909	13.9977	-19.815	0.178	0.654	2023	360	179	832	914
'[''Ni'', ''Al'', ''Mg'', ''Al'']'	L2_1 (ABAC)	6.1748	9.14	58.8596	14.7149	-14.972	-0.127	-0.021	534	1006	364	-236	849
'[''S'', ''P'', ''S'', ''Cu'']'	L2_1 (ABAC)	6.1776	9.19	58.9383	14.7346	-15.056	0.24	0.532	1691	478	-197	606	882
'[''P'', ''Fe'', ''S'', ''Fe'']'	L2_1 (ABAC)	5.6536	-0.07	45.1773	11.2943	-25.885	-0.156	0.225	2793	677	742	1058	1382
'[''P'', ''S'', ''P'', ''Fe'']'	L2_1 (ABAC)	5.9802	5.7	53.4666	13.3667	-20.463	0.456	1.123	894	1110	572	-108	1038
'[''Mn'', ''Ni'', ''Mn'', ''Fe'']'	L2_1 (ABAC)	5.7377	1.41	47.2222	11.8055	-31.353	0.062	-0.079	2433	1359	1162	537	1717
'[''Mn'', ''Ni'', ''Mn'', ''Cu'']'	L2_1 (ABAC)	5.633	-0.44	44.6841	11.171	-25.244	0.461	0.136	1450	2815	1401	-683	2360
'[''Ni'', ''Si'', ''Mn'', ''Si'']'	L2_1 (ABAC)	5.645	-0.23	44.9702	11.2425	-26.401	-0.284	0.235	2566	1446	489	560	1819
'[''Al'', ''P'', ''Al'', ''Cu'']'	L2_1 (ABAC)	6.2074	9.71	59.7954	14.9488	-15.957	0.136	0.62	326	1050	137	-362	809
'[''Ni'', ''Fe'', ''Mn'', ''Fe'']'	L2_1 (ABAC)	5.7012	0.77	46.3282	11.582	-30.302	0.149	0.065	1938	1246	1093	346	1477
'[''Al'', ''S'', ''Al'', ''Fe'']'	L2_1 (ABAC)	6.0762	7.39	56.0826	14.0207	-18.653	0.151	0.627	882	840	391	21	854
'[''Al'', ''S'', ''Al'', ''Cu'']'	L2_1 (ABAC)	6.3283	11.85	63.357	15.8393	-14.391	0.088	0.38	209	938	18	-365	695
'[''Ni'', ''S'', ''Mn'', ''S'']'	L2_1 (ABAC)	5.979	5.68	53.4342	13.3586	-22.726	-0.323	-0.218	2054	312	97	871	893
'[''Al'', ''Fe'', ''Al'', ''Cu'']'	L2_1 (ABAC)	5.8733	3.81	50.6521	12.663	-20.434	-0.239	-0.042	1783	1053	1097	365	1296
'[''P'', ''Al'', ''P'', ''S'']'	L2_1 (ABAC)	6.2597	10.64	61.3184	15.3296	-16.403	0.348	1.207	506	1051	-1169	-272	869
'[''Ni'', ''P'', ''Mn'', ''P'']'	L2_1 (ABAC)	5.7248	1.18	46.9047	11.7262	-25.609	-0.164	0.324	2164	1312	476	426	1596
'[''P'', ''Al'', ''P'', ''Fe'']'	L2_1 (ABAC)	5.9015	4.31	51.3835	12.8459	-22.25	0.07	0.834	993	1488	-142	-248	1323
'[''P'', ''Al'', ''P'', ''Cu'']'	L2_1 (ABAC)	6.142	8.56	57.9262	14.4816	-17.084	0.233	0.813	31	1559	18	-764	1049
'[''Al'', ''S'', ''P'', ''S'']'	L2_1 (ABAC)	6.2469	10.41	60.9439	15.236	-16.093	-0.014	0.653	2370	127	-64	1122	874
'[''Ni'', ''Al'', ''Mn'', ''Al'']'	L2_1 (ABAC)	5.7883	2.31	48.4842	12.121	-23.454	-0.383	-0.086	2545	1059	1272	743	1554
'[''Al'', ''Fe'', ''P'', ''Fe'']'	L2_1 (ABAC)	5.5597	-1.73	42.9628	10.7407	-26.922	-0.354	0.123	3992	1066	565	1463	2041
'[''Al'', ''Cu'', ''P'', ''Cu'']'	L2_1 (ABAC)	6.0708	7.3	55.9337	13.9834	-15.966	0.128	0.238	716	1143	238	-214	1001
'[''S'', ''Al'', ''S'', ''Fe'']'	L2_1 (ABAC)	6.0873	7.59	56.3916	14.0979	-20.142	-0.283	0.098	1884	481	76	702	949
'[''S'', ''Al'', ''S'', ''Cu'']'	L2_1 (ABAC)	6.2008	9.6	59.6061	14.9015	-15.414	-0.229	-0.032	1426	600	-271	413	876
'[''Al'', ''Fe'', ''S'', ''Fe'']'	L2_1 (ABAC)	5.6665	0.15	45.4879	11.372	-23.737	0.002	0.288	1837	1606	411	115	1683
'[''P'', ''Cu'', ''S'', ''Cu'']'	L2_1 (ABAC)	6.0806	7.47	56.2044	14.0511	-15.165	0.268	0.281	74	1365	-106	-646	935
'[''P'', ''Cu'', ''Fe'', ''Cu'']'	L2_1 (ABAC)	5.8626	3.62	50.3754	12.5939	-19.807	0.291	0.209	727	1430	64	-352	1195
'[''Ni'', ''Si'', ''Mg'', ''Si'']'	L2_1 (ABAC)	6.1423	8.56	57.9327	14.4832	-17.37	0.11	0.438	874	986	-531	-56	949
'[''S'', ''Fe'', ''S'', ''Cu'']'	L2_1 (ABAC)	5.9108	4.47	51.6284	12.9071	-19.178	-0.047	-0.042	2006	819	294	593	1215
'[''Ni'', ''Si'', ''Ni'', ''Fe'']'	L2_1 (ABAC)	5.6482	-0.17	45.0474	11.2619	-25.778	-0.292	-0.044	1901	1895	936	3	1897
'[''Ni'', ''Si'', ''Ni'', ''S'']'	L2_1 (ABAC)	5.8075	2.65	48.9678	12.2419	-20.432	-0.139	0.204	1468	1500	6	-16	1490
'[''Ni'', ''Si'', ''Ni'', ''P'']'	L2_1 (ABAC)	5.7346	1.36	47.1475	11.7869	-22.203	-0.142	0.393	1554	1647	173	-47	1616
'[''Ni'', ''Si'', ''Ni'', ''Al'']'	L2_1 (ABAC)	5.6886	0.54	46.0203	11.5051	-22.26	-0.535	-0.096	2170	1620	901	275	1803
'[''Ni'', ''Mn'', ''Ni'', ''Cu'']'	L2_1 (ABAC)	5.7188	1.08	46.7567	11.6892	-23.748	-0.033	-0.328	1661	1548	1194	56	1586
'[''Ni'', ''Mn'', ''Ni'', ''Fe'']'	L2_1 (ABAC)	5.764	1.88	47.875	11.9687	-28.016	0.028	-0.083	1332	1721	893	-194	1591
'[''Ni'', ''Mn'', ''Ni'', ''S'']'	L2_1 (ABAC)	5.8056	2.61	48.9192	12.2298	-23.469	-0.018	-0.034	902	1631	-58	-365	1388
'[''Ni'', ''Mn'', ''Ni'', ''P'']'	L2_1 (ABAC)	5.6891	0.55	46.0342	11.5085	-26.058	-0.226	-0.05	1295	1757	78	-231	1603
'[''Ni'', ''Mn'', ''Ni'', ''Al'']'	L2_1 (ABAC)	5.7849	2.25	48.399	12.0997	-25.285	-0.411	-0.331	1751	1501	1201	125	1584
'[''Ni'', ''Mn'', ''Ni'', ''Si'']'	L2_1 (ABAC)	5.6911	0.59	46.0826	11.5207	-26.817	-0.376	-0.186	1828	1805	685	11	1813
'[''Ni'', ''Mg'', ''Ni'', ''Cu'']'	L2_1 (ABAC)	5.8448	3.3	49.916	12.479	-16.475	-0.078	-0.565	1371	1055	935	158	1160
'[''Ni'', ''Mg'', ''Ni'', ''Fe'']'	L2_1 (ABAC)	5.867	3.7	50.4872	12.6218	-20.807	-0.033	-0.336	1210	1317	773	-53	1281
'[''Ni'', ''Mg'', ''Ni'', ''S'']'	L2_1 (ABAC)	5.8811	3.95	50.853	12.7132	-16.485	-0.136	-0.344	752	1128	-3652	-188	1002
'[''Ni'', ''Mg'', ''Ni'', ''P'']'	L2_1 (ABAC)	5.7714	2.01	48.061	12.0153	-18.894	-0.298	-0.314	1683	1345	-292	169	1458
'[''Ni'', ''Mg'', ''Ni'', ''Al'']'	L2_1 (ABAC)	5.9193	4.62	51.8496	12.9624	-17.892	-0.427	-0.539	1541	1053	926	244	1216
'[''Ni'', ''Mg'', ''Ni'', ''Si'']'	L2_1 (ABAC)	5.7921	2.37	48.5795	12.1449	-19.475	-0.405	-0.405	1921	1225	693	348	1457
'[''Ni'', ''Mg'', ''Ni'', ''Mn'']'	L2_1 (ABAC)	5.9208	4.65	51.8904	12.9726	-21.855	-0.12	-0.479	1170	1163	882	3	1166
'[''Ni'', ''Si'', ''Ni'', ''Cu'']'	L2_1 (ABAC)	5.6248	-0.58	44.4896	11.1224	-21.477	-0.345	-0.281	1955	1943	964	6	1947
'[''Al'', ''P'', ''Al'', ''Fe'']'	L2_1 (ABAC)	5.996	5.98	53.891	13.4728	-20.535	0.12	0.788	599	1016	528	-208	877
'[''Ni'', ''Al'', ''Ni'', ''P'']'	L2_1 (ABAC)	5.7182	1.07	46.7421	11.6855	-21.324	-0.34	0.083	1524	1648	151	-62	1606
'[''Ni'', ''Al'', ''Ni'', ''Fe'']'	L2_1 (ABAC)	5.7393	1.44	47.2631	11.8158	-24.24	-0.325	-0.188	1726	1668	1159	29	1687
'[''Fe'', ''S'', ''Fe'', ''Cu'']'	L2_1 (ABAC)	5.7675	1.94	47.9626	11.9906	-23.139	0.146	0.057	454	807	-580	-177	689
'[''S'', ''Cu'', ''Fe'', ''Cu'']'	L2_1 (ABAC)	6.0033	6.11	54.0899	13.5225	-17.878	0.333	0.06	607	1202	-70	-298	1003
'[''Ni'', ''Mn'', ''Mg'', ''Mn'']'	L2_1 (ABAC)	6.1035	7.88	56.8436	14.2109	-24.278	0.143	-0.248	1133	824	634	154	927
'[''Mg'', ''Ni'', ''Mg'', ''Cu'']'	L2_1 (ABAC)	6.2023	9.62	59.6493	14.9123	-12.721	-0.135	-0.844	919	690	638	114	766
'[''Mg'', ''Ni'', ''Mg'', ''Fe'']'	L2_1 (ABAC)	6.196	9.51	59.4668	14.8667	-16.04	0.163	-0.361	583	729	585	-73	680
'[''Mg'', ''Ni'', ''Mg'', ''S'']'	L2_1 (ABAC)	6.3771	12.71	64.836	16.209	-13.263	-0.326	-0.756	796	514	152	141	608
'[''Mg'', ''Ni'', ''Mg'', ''P'']'	L2_1 (ABAC)	6.2797	10.99	61.9083	15.4771	-14.383	-0.166	-0.404	535	612	282	-38	587
'[''Mg'', ''Ni'', ''Mg'', ''Al'']'	L2_1 (ABAC)	6.3992	13.1	65.5126	16.3781	-12.419	-0.054	-0.388	643	659	637	-8	653
'[''Mg'', ''Ni'', ''Mg'', ''Si'']'	L2_1 (ABAC)	6.2941	11.25	62.335	15.5837	-14.031	-0.039	-0.262	659	676	623	-9	670
'[''Mg'', ''Ni'', ''Mg'', ''Mn'']'	L2_1 (ABAC)	6.2873	11.13	62.1354	15.5338	-17.122	0.068	-0.514	856	666	709	95	729
'[''Ni'', ''Fe'', ''Ni'', ''Cu'']'	L2_1 (ABAC)	5.6779	0.35	45.7607	11.4402	-22.866	0.013	-0.225	1497	1802	1246	-153	1700
'[''Ni'', ''S'', ''Ni'', ''Cu'']'	L2_1 (ABAC)	5.7107	0.94	46.5606	11.6402	-18.187	-0.001	-0.144	1515	1429	-64	43	1458
'[''Ni'', ''S'', ''Ni'', ''Fe'']'	L2_1 (ABAC)	5.7657	1.91	47.9176	11.9794	-22.291	0.101	0.142	1067	1564	-617	-249	1398
'[''Ni'', ''P'', ''Ni'', ''Cu'']'	L2_1 (ABAC)	5.6236	-0.61	44.4604	11.1151	-20.715	-0.193	-0.145	1742	1663	214	39	1689
'[''Ni'', ''P'', ''Ni'', ''Fe'']'	L2_1 (ABAC)	5.6493	-0.15	45.0736	11.2684	-24.935	-0.12	0.113	1567	1714	120	-73	1665
'[''Ni'', ''P'', ''Ni'', ''S'']'	L2_1 (ABAC)	5.8138	2.76	49.1275	12.2819	-20.25	-0.132	0.195	1712	1442	237	135	1532
'[''Ni'', ''Al'', ''Ni'', ''Cu'']'	L2_1 (ABAC)	5.7159	1.03	46.6875	11.6719	-19.927	-0.375	-0.422	1446	1755	1223	-155	1652
'[''Ni'', ''Al'', ''Ni'', ''S'']'	L2_1 (ABAC)	5.8296	3.04	49.5296	12.3824	-19.118	-0.228	0.004	1165	1469	337	-152	1367
'[''Ni'', ''Cu'', ''Mn'', ''Cu'']'	L2_1 (ABAC)	5.8004	2.52	48.787	12.1968	-21.571	0.076	-0.376	1075	1365	1030	-145	1269
'[''Al'', ''Cu'', ''S'', ''Cu'']'	L2_1 (ABAC)	6.1958	9.51	59.4613	14.8653	-14.211	0.127	0.045	478	927	-63	-225	777
'[''Al'', ''Mn'', ''Al'', ''P'']'	L2_1 (ABAC)	6.1055	7.91	56.899	14.2248	-20.95	0.192	0.802	54	1262	290	-604	859
'[''Ni'', ''P'', ''Si'', ''P'']'	L2_1 (ABAC)	5.9496	5.16	52.6514	13.1628	-20.231	0.3	1.148	529	1643	205	-557	1271
'[''Ni'', ''Cu'', ''Si'', ''Cu'']'	L2_1 (ABAC)	5.7178	1.06	46.7343	11.6836	-18.637	-0.07	-0.163	1454	1827	951	-187	1703
'[''Si'', ''Cu'', ''Fe'', ''Cu'']'	L2_1 (ABAC)	5.7991	2.5	48.7546	12.1886	-20.595	0.133	0.067	416	1683	440	-633	1261
'[''Al'', ''P'', ''Al'', ''S'']'	L2_1 (ABAC)	6.2729	10.87	61.7087	15.4272	-16.959	-0.17	0.593	1099	724	-193	188	849
'[''S'', ''Si'', ''S'', ''Cu'']'	L2_1 (ABAC)	6.1917	9.44	59.3438	14.8359	-15.765	0.101	0.409	1514	410	-457	552	778
'[''Fe'', ''Si'', ''Fe'', ''Cu'']'	L2_1 (ABAC)	5.6144	-0.77	44.2431	11.0608	-26.033	-0.099	0.019	2499	1793	1262	353	2028
'[''Al'', ''Ni'', ''Al'', ''P'']'	L2_1 (ABAC)	6.0434	6.82	55.181	13.7953	-18.332	-0.022	0.619	389	1394	349	-503	1059
'[''Ni'', ''Al'', ''Si'', ''Al'']'	L2_1 (ABAC)	6.0519	6.97	55.4145	13.8536	-18.496	-0.024	0.633	603	1043	336	-220	896
'[''S'', ''Si'', ''S'', ''Fe'']'	L2_1 (ABAC)	6.0752	7.38	56.0573	14.0143	-20.469	0.053	0.545	1750	194	-32	778	713
'[''Si'', ''Fe'', ''S'', ''Fe'']'	L2_1 (ABAC)	5.6468	-0.19	45.0139	11.2535	-25.711	-0.074	0.323	2178	821	690	678	1274
'[''Si'', ''Ni'', ''Si'', ''Cu'']'	L2_1 (ABAC)	5.8551	3.49	50.1804	12.5451	-19.8	0.062	0.455	678	1763	-350	-543	1401
'[''Si'', ''Ni'', ''Si'', ''Fe'']'	L2_1 (ABAC)	5.6188	-0.69	44.3485	11.0871	-25.758	-0.299	0.278	1764	1721	566	22	1735
'[''Si'', ''Cu'', ''S'', ''Cu'']'	L2_1 (ABAC)	6.1312	8.37	57.6204	14.4051	-15.279	0.278	0.307	309	1254	-223	-473	939
'[''Si'', ''Ni'', ''Si'', ''S'']'	L2_1 (ABAC)	6.0333	6.64	54.9046	13.7262	-18.436	0.348	1.02	-9	1251	-26	-630	831
'[''Ni'', ''Fe'', ''Si'', ''Fe'']'	L2_1 (ABAC)	5.5842	-1.3	43.5323	10.8831	-28.261	-0.22	0.055	2213	2143	1176	35	2166
'[''Si'', ''Ni'', ''Si'', ''Al'']'	L2_1 (ABAC)	6.0462	6.87	55.2578	13.8144	-19.375	0.174	0.942	302	1579	29	-639	1153
'[''Al'', ''Ni'', ''Al'', ''S'']'	L2_1 (ABAC)	6.1266	8.29	57.4913	14.3728	-16.469	0.004	0.454	-347	1433	79	-890	839
'[''Ni'', ''S'', ''Si'', ''S'']'	L2_1 (ABAC)	6.0457	6.86	55.2445	13.8111	-17.493	0.105	0.57	1679	404	-435	638	829
'[''Si'', ''Ni'', ''Si'', ''P'']'	L2_1 (ABAC)	5.9527	5.21	52.734	13.1835	-20.295	0.323	1.187	432	1452	338	-510	1112
'[''Mg'', ''S'', ''S'', ''Fe'']'	X (AABC)	6.3731	12.64	64.713	16.1782	-16.38	0.092	0.033	147	919	-2510	-386	662
'[''Ni'', ''Mg'', ''Mg'', ''P'']'	X (AABC)	6.2666	10.76	61.5233	15.3808	-13.871	-0.038	-0.276	285	768	-9	-242	607
'[''Ni'', ''P'', ''P'', ''Cu'']'	X (AABC)	5.9082	4.43	51.5587	12.8897	-18.445	0.323	0.685	440	1608	-7388	-584	1218
'[''Mg'', ''P'', ''Cu'', ''Cu'']'	X (AABC)	6.1357	8.45	57.746	14.4365	-14.198	0.005	-0.326	621	1066	-3138	-222	918
'[''Mg'', ''Al'', ''P'', ''P'']'	X (AABC)	6.4465	13.94	66.9744	16.7436	-14.804	0.243	0.758	133	933	-213	-400	666
'[''P'', ''S'', ''Fe'', ''Fe'']'	X (AABC)	5.9344	4.89	52.2491	13.0623	-23.906	0.339	0.72	-160	1571	-535	-865	994
'[''Mn'', ''P'', ''P'', ''S'']'	X (AABC)	5.8844	4.01	50.9398	12.735	-21.839	0.287	0.898	2110	870	520	620	1284
'[''Ni'', ''Mg'', ''Mg'', ''S'']'	X (AABC)	6.4029	13.17	65.6252	16.4063	-12.498	-0.135	-0.565	345	772	-271	-214	630
'[''Mn'', ''P'', ''P'', ''Fe'']'	X (AABC)	5.8327	3.09	49.608	12.402	-27.134	0.147	0.662	1099	1505	784	-203	1370
'[''Mg'', ''P'', ''Fe'', ''Fe'']'	X (AABC)	5.8983	4.25	51.2995	12.8249	-23.131	0.027	0.065	1011	1240	-364	-115	1164
'[''Ni'', ''Mg'', ''Mg'', ''Fe'']'	X (AABC)	6.1987	9.56	59.5455	14.8864	-16.148	0.136	-0.388	879	729	75	75	779
'[''Mg'', ''Si'', ''Fe'', ''Fe'']'	X (AABC)	5.8824	3.97	50.8862	12.7216	-23.405	-0.002	0.051	1489	1338	716	75	1388
'[''Si'', ''S'', ''S'', ''Cu'']'	X (AABC)	6.2497	10.46	61.0259	15.2565	-14.663	0.377	0.684	544	872	-1145	-164	763
'[''Mg'', ''S'', ''S'', ''Cu'']'	X (AABC)	6.3744	12.67	64.7521	16.188	-12.637	-0.1	-0.344	347	758	-7593	-205	621
'[''Ni'', ''Mg'', ''Mg'', ''Al'']'	X (AABC)	6.321	11.72	63.1379	15.7845	-12.734	-0.133	-0.467	811	639	421	86	696
'[''Mg'', ''S'', ''Fe'', ''Fe'']'	X (AABC)	6.0464	6.87	55.2621	13.8155	-21.145	0.084	-0.07	875	894	-925	-10	888
'[''Mn'', ''S'', ''Cu'', ''Cu'']'	X (AABC)	6.0043	6.13	54.1173	13.5293	-19.663	0.062	-0.269	788	868	43	-40	841
'[''Ni'', ''Mg'', ''Al'', ''Al'']'	X (AABC)	6.2146	9.84	60.0045	15.0011	-14.861	-0.099	0.007	572	911	280	-170	798
'[''Ni'', ''P'', ''P'', ''Fe'']'	X (AABC)	5.8053	2.61	48.912	12.228	-23.182	0.267	0.813	-37	1776	-768	-906	1172
'[''Ni'', ''Mg'', ''Mg'', ''Si'']'	X (AABC)	6.1907	9.42	59.3152	14.8288	-14.13	-0.064	-0.287	683	903	-183	-110	829
'[''Ni'', ''Si'', ''Fe'', ''Fe'']'	X (AABC)	5.6423	-0.27	44.9073	11.2268	-28.596	-0.304	-0.029	2157	1805	1243	176	1923
'[''Mn'', ''Al'', ''Cu'', ''Cu'']'	X (AABC)	5.921	4.65	51.8949	12.9737	-20.484	-0.082	-0.317	1235	1205	1015	15	1215
'[''Mg'', ''S'', ''Cu'', ''Cu'']'	X (AABC)	6.2411	10.31	60.7739	15.1935	-13.061	-0.151	-0.673	804	741	57	31	762
'[''Ni'', ''Mg'', ''Mg'', ''Mn'']'	X (AABC)	6.2689	10.8	61.5898	15.3974	-17.134	0.065	-0.517	877	671	439	103	740
'[''Ni'', ''P'', ''P'', ''S'']'	X (AABC)	5.9903	5.88	53.738	13.4345	-18.197	0.33	0.97	1649	700	-612	474	1016
'[''Mg'', ''Fe'', ''Fe'', ''Cu'']'	X (AABC)	5.9433	5.05	52.4841	13.121	-20.989	0.178	-0.254	1288	1013	811	137	1105
'[''Ni'', ''Ni'', ''Fe'', ''Cu'']'	X (AABC)	5.6788	0.37	45.7824	11.4456	-22.546	0.092	-0.145	1380	1848	1175	-234	1692
'[''Mg'', ''Fe'', ''Cu'', ''Cu'']'	X (AABC)	6.0007	6.06	54.0193	13.5048	-16.442	0.187	-0.43	684	1148	495	-232	993
'[''Mn'', ''P'', ''P'', ''Cu'']'	X (AABC)	6.0175	6.36	54.4738	13.6185	-21.842	0.342	0.673	39	1321	-436	-641	893
'[''Ni'', ''P'', ''S'', ''S'']'	X (AABC)	6.0597	7.1	55.6286	13.9071	-16.194	0.391	0.84	985	1055	-2763	-35	1032
'[''Ni'', ''Mg'', ''Mg'', ''Cu'']'	X (AABC)	6.1955	9.5	59.4511	14.8628	-12.296	-0.029	-0.738	803	802	505	0	802
'[''P'', ''Fe'', ''Fe'', ''Cu'']'	X (AABC)	5.6683	0.18	45.5291	11.3823	-25.341	0.035	0.138	1352	1723	474	-186	1599
'[''Mn'', ''Al'', ''Al'', ''P'']'	X (AABC)	5.987	5.82	53.6507	13.4127	-21.065	0.163	0.773	364	1181	496	-409	909
'[''Mn'', ''S'', ''Fe'', ''Fe'']'	X (AABC)	5.6203	-0.66	44.3843	11.0961	-28.612	0.081	0.119	1781	1433	-3753	174	1549
'[''P'', ''Fe'', ''Cu'', ''Cu'']'	X (AABC)	5.7304	1.28	47.0421	11.7605	-20.74	0.057	-0.024	1392	1194	521	99	1260
'[''Mn'', ''S'', ''S'', ''Cu'']'	X (AABC)	6.2165	9.88	60.0603	15.0151	-18.981	0.177	0.125	301	987	-624	-343	758
'[''Mg'', ''Al'', ''Al'', ''Cu'']'	X (AABC)	6.3895	12.93	65.215	16.3037	-12.549	0.044	-0.008	463	709	201	-123	627
'[''Si'', ''Al'', ''Cu'', ''Cu'']'	X (AABC)	6.0384	6.73	55.0448	13.7612	-15.977	0.165	0.289	-101	1357	-273	-729	871
'[''Ni'', ''P'', ''Fe'', ''Fe'']'	X (AABC)	5.6125	-0.8	44.1978	11.0494	-27.827	-0.151	0.109	1267	1658	280	-196	1528
'[''Mn'', ''S'', ''S'', ''Fe'']'	X (AABC)	6.0576	7.07	55.5704	13.8926	-23.187	0.254	0.386	199	1302	-2811	-552	934
'[''Ni'', ''Mg'', ''Si'', ''Si'']'	X (AABC)	6.1136	8.06	57.1263	14.2816	-17.29	0.13	0.458	768	1047	-6016	-140	954
'[''Mn'', ''P'', ''Cu'', ''Cu'']'	X (AABC)	5.8364	3.16	49.703	12.4257	-21.55	0.03	-0.109	1106	1078	70	14	1087
'[''Mg'', ''Al'', ''S'', ''S'']'	X (AABC)	6.6238	17.07	72.6546	18.1637	-12.746	-0.122	0.01	122	802	-439	-340	575
'[''S'', ''S'', ''Fe'', ''Cu'']'	X (AABC)	6.1335	8.41	57.6859	14.4215	-17.406	0.396	0.401	254	1000	-10229	-373	751
'[''Mn'', ''P'', ''Fe'', ''Fe'']'	X (AABC)	5.5453	-1.99	42.6305	10.6576	-31.684	-0.247	-0.018	3209	1847	918	681	2301
'[''Mn'', ''P'', ''S'', ''S'']'	X (AABC)	5.9451	5.08	52.5305	13.1326	-19.588	0.41	0.829	1319	856	490	231	1011
'[''Mg'', ''Al'', ''Fe'', ''Fe'']'	X (AABC)	6.012	6.26	54.3248	13.5812	-21.628	0.024	-0.034	1090	786	713	152	888
'[''Mg'', ''Al'', ''Cu'', ''Cu'']'	X (AABC)	6.1484	8.67	58.1061	14.5265	-12.839	-0.034	-0.461	756	930	647	-87	872
'[''Si'', ''P'', ''P'', ''S'']'	X (AABC)	6.1792	9.22	58.9839	14.746	-17.713	0.439	1.408	1592	488	-677	552	856
'[''S'', ''Fe'', ''Cu'', ''Cu'']'	X (AABC)	5.872	3.79	50.6177	12.6544	-18.597	0.153	-0.12	1030	1085	375	-28	1067
'[''Mg'', ''P'', ''P'', ''S'']'	X (AABC)	6.3965	13.06	65.4272	16.3568	-15.339	0.048	0.467	918	679	-141	119	759
'[''Mg'', ''Al'', ''Al'', ''Fe'']'	X (AABC)	6.1927	9.45	59.3705	14.8426	-16.745	0.123	0.256	591	744	568	-77	693
'[''Mg'', ''P'', ''P'', ''Fe'']'	X (AABC)	5.9621	5.38	52.9826	13.2456	-18.968	0.325	0.649	1352	1060	-710	146	1157
'[''Mg'', ''P'', ''P'', ''Cu'']'	X (AABC)	6.2507	10.48	61.0548	15.2637	-14.828	0.232	0.372	95	1155	62	-530	801
'[''Mg'', ''Al'', ''Al'', ''S'']'	X (AABC)	6.6677	17.85	74.107	18.5268	-12.558	-0.014	0.214	90	725	-38	-318	513
'[''Ni'', ''Mg'', ''Mn'', ''Mn'']'	X (AABC)	5.7697	1.98	48.0178	12.0045	-23.664	0.296	-0.094	2022	1017	1100	503	1352
'[''Mg'', ''P'', ''S'', ''S'']'	X (AABC)	6.4616	14.21	67.4457	16.8614	-13.409	0.091	0.318	235	897	-377	-331	676
'[''Mg'', ''Al'', ''Al'', ''P'']'	X (AABC)	6.5438	15.66	70.0547	17.5137	-13.772	0.122	0.542	264	798	222	-267	620
'[''Mg'', ''Si'', ''Cu'', ''Cu'']'	X (AABC)	6.1047	7.9	56.8763	14.2191	-14.111	0.065	-0.25	725	1174	-5	-225	1024
'[''Si'', ''S'', ''Fe'', ''Fe'']'	X (AABC)	5.8537	3.46	50.1467	12.5367	-24.532	0.221	0.618	764	1629	-717	-432	1340
'[''S'', ''Fe'', ''Fe'', ''Cu'']'	X (AABC)	5.8361	3.15	49.6936	12.4234	-22.795	0.232	0.143	194	1065	92	-436	775
'[''Si'', ''P'', ''P'', ''Fe'']'	X (AABC)	5.8554	3.49	50.19	12.5475	-22.521	0.42	1.295	826	1526	494	-350	1293
'[''Ni'', ''Ni'', ''P'', ''Cu'']'	X (AABC)	5.6589	0.02	45.3049	11.3262	-20.211	-0.067	-0.019	1404	1697	349	-147	1599
'[''Ni'', ''Ni'', ''S'', ''Fe'']'	X (AABC)	5.6785	0.37	45.7754	11.4438	-22.711	-0.004	0.037	1458	1363	142	47	1395
'[''Ni'', ''Ni'', ''Mg'', ''Fe'']'	X (AABC)	5.8451	3.31	49.9249	12.4812	-20.339	0.084	-0.218	1149	1312	794	-81	1258
'[''Mn'', ''Si'', ''Al'', ''Al'']'	X (AABC)	5.9357	4.91	52.2831	13.0708	-21.248	0.156	0.782	176	1696	-4	-760	1190
'[''Ni'', ''Ni'', ''Mg'', ''Cu'']'	X (AABC)	5.8604	3.58	50.3188	12.5797	-16.352	-0.047	-0.534	1238	1288	857	-25	1272
'[''Mn'', ''Si'', ''Si'', ''Cu'']'	X (AABC)	5.93	4.81	52.1332	13.0333	-22.349	0.293	0.655	-92	1410	277	-751	909
'[''Mn'', ''Si'', ''Si'', ''Fe'']'	X (AABC)	5.7507	1.64	47.544	11.886	-27.986	0.012	0.558	1211	1877	959	-333	1655
'[''Ni'', ''Ni'', ''Mn'', ''Si'']'	X (AABC)	5.6285	-0.52	44.5777	11.1444	-26.577	-0.316	-0.126	1527	2005	1111	-239	1846
'[''Mn'', ''Al'', ''Fe'', ''Fe'']'	X (AABC)	5.8176	2.82	49.2231	12.3058	-29.739	-0.14	-0.006	1466	1451	1151	8	1456
'[''Mn'', ''Si'', ''Si'', ''S'']'	X (AABC)	5.8958	4.21	51.2345	12.8086	-22.16	0.285	0.926	1120	1358	199	-119	1278
'[''Mn'', ''Si'', ''Si'', ''P'']'	X (AABC)	5.8248	2.95	49.4059	12.3515	-23.919	0.285	1.118	1387	1404	713	-9	1399
'[''Ni'', ''Ni'', ''Mn'', ''Al'']'	X (AABC)	5.7604	1.81	47.785	11.9462	-24.671	-0.258	-0.178	1315	1528	1146	-107	1457
'[''Mn'', ''Si'', ''Si'', ''Al'']'	X (AABC)	5.882	3.96	50.8759	12.719	-22.407	0.284	1.021	-299	1475	359	-887	884
'[''Si'', ''P'', ''Fe'', ''Fe'']'	X (AABC)	5.7966	2.45	48.693	12.1733	-26.658	0.129	0.718	760	1272	851	-256	1102
'[''Ni'', ''Ni'', ''Mn'', ''P'']'	X (AABC)	5.5921	-1.16	43.7184	10.9296	-26.125	-0.242	-0.067	1614	1702	207	-44	1673
'[''Ni'', ''Ni'', ''Mn'', ''S'']'	X (AABC)	5.7078	0.88	46.4885	11.6221	-23.59	-0.048	-0.065	1336	1077	6	130	1163
'[''Ni'', ''Al'', ''Al'', ''S'']'	X (AABC)	6.2436	10.35	60.8467	15.2117	-16.182	0.076	0.525	438	1040	-260	-301	840
'[''Mn'', ''Mn'', ''Fe'', ''Cu'']'	X (AABC)	5.6683	0.19	45.531	11.3828	-28.641	0.305	0.006	1447	1991	726	-272	1810
'[''Mn'', ''Si'', ''P'', ''P'']'	X (AABC)	5.8391	3.2	49.7719	12.443	-23.432	0.368	1.185	1008	1680	627	-336	1456
'[''Mn'', ''Al'', ''S'', ''S'']'	X (AABC)	6.3774	12.72	64.8435	16.2109	-19.247	0.116	0.44	163	878	-983	-358	640
'[''Ni'', ''Ni'', ''Mg'', ''Mn'']'	X (AABC)	5.9395	4.98	52.3816	13.0954	-21.156	0.055	-0.305	844	1142	664	-149	1043
'[''Ni'', ''Al'', ''P'', ''P'']'	X (AABC)	6.0079	6.19	54.2146	13.5537	-18.996	0.191	0.928	246	1557	372	-655	1120
'[''Mn'', ''Si'', ''Cu'', ''Cu'']'	X (AABC)	5.8209	2.88	49.3078	12.3269	-21.973	-0.037	-0.16	1362	1194	655	84	1250
'[''Mn'', ''Al'', ''Al'', ''S'']'	X (AABC)	6.3555	12.33	64.1795	16.0449	-19.442	0.128	0.548	-61	945	18	-503	610
'[''Ni'', ''Ni'', ''Mg'', ''Si'']'	X (AABC)	5.8743	3.83	50.6766	12.6692	-18.368	-0.128	-0.129	1065	1475	501	-205	1338
'[''Mn'', ''Al'', ''Al'', ''Fe'']'	X (AABC)	5.8688	3.73	50.5338	12.6334	-25.319	-0.157	0.167	1300	1228	1025	36	1252
'[''Ni'', ''Ni'', ''Mg'', ''S'']'	X (AABC)	5.9695	5.51	53.1809	13.2952	-16.353	-0.103	-0.311	375	1247	309	-436	956
'[''Ni'', ''Al'', ''Al'', ''Fe'']'	X (AABC)	5.8883	4.07	51.0409	12.7602	-21.857	-0.16	0.195	1136	1385	973	-124	1302
'[''Ni'', ''Ni'', ''Mg'', ''Al'']'	X (AABC)	5.9674	5.47	53.1248	13.2812	-16.933	-0.187	-0.299	1069	1172	801	-52	1138
'[''Mn'', ''Al'', ''Al'', ''Cu'']'	X (AABC)	6.0682	7.25	55.8624	13.9656	-20.197	-0.005	0.136	728	1221	718	-246	1057
'[''Mn'', ''Al'', ''P'', ''P'']'	X (AABC)	5.873	3.8	50.6424	12.6606	-22.045	0.297	1.003	1764	1044	621	360	1284
'[''Ni'', ''Ni'', ''Mg'', ''P'']'	X (AABC)	5.8791	3.91	50.8023	12.7006	-18.126	-0.106	-0.123	842	1531	463	-344	1301
'[''Si'', ''P'', ''Cu'', ''Cu'']'	X (AABC)	6.0348	6.66	54.9437	13.7359	-16.69	0.365	0.585	626	1048	256	-211	907
'[''Mn'', ''Si'', ''S'', ''S'']'	X (AABC)	6.2307	10.13	60.4705	15.1176	-20.157	0.307	0.741	304	736	-79	-216	592
'[''Mn'', ''Si'', ''Fe'', ''Fe'']'	X (AABC)	5.5869	-1.25	43.5959	10.899	-31.989	-0.284	-0.039	3223	1751	1608	736	2242
'[''Ni'', ''Ni'', ''Mn'', ''Fe'']'	X (AABC)	5.6021	-0.99	43.9523	10.9881	-27.509	0.155	0.044	1298	2149	1444	-426	1866
'[''Ni'', ''Al'', ''S'', ''S'']'	X (AABC)	6.119	8.15	57.2761	14.319	-15.943	0.074	0.428	339	1082	-2241	-371	834
'[''Mn'', ''Mn'', ''S'', ''Cu'']'	X (AABC)	5.9577	5.3	52.8647	13.2162	-24.602	0.131	-0.073	599	752	277	-77	701
'[''Ni'', ''Al'', ''Fe'', ''Fe'']'	X (AABC)	5.7343	1.35	47.1388	11.7847	-26.853	-0.286	-0.122	2258	1488	1315	385	1745
'[''Mn'', ''Mn'', ''Si'', ''Fe'']'	X (AABC)	5.5957	-1.1	43.8036	10.9509	-33.061	-0.377	-0.19	3360	1560	1659	900	2160
'[''Ni'', ''Ni'', ''Al'', ''Fe'']'	X (AABC)	5.7065	0.86	46.4571	11.6143	-24.025	-0.272	-0.134	1613	1733	1330	-60	1693
'[''Mn'', ''Mn'', ''Si'', ''S'']'	X (AABC)	5.8601	3.57	50.3091	12.5773	-26.058	0.19	0.473	1134	1612	346	-239	1453
'[''Mn'', ''Mn'', ''Si'', ''P'']'	X (AABC)	5.7688	1.96	47.9949	11.9987	-28.297	0.07	0.544	1778	1699	958	39	1726
'[''Ni'', ''Ni'', ''Al'', ''Cu'']'	X (AABC)	5.7291	1.26	47.0118	11.753	-19.638	-0.303	-0.35	1647	1691	1238	-22	1676
'[''Mn'', ''Mn'', ''Si'', ''Cu'']'	X (AABC)	5.759	1.79	47.7497	11.9374	-27.506	-0.116	-0.113	1264	1208	888	28	1226
'[''Mn'', ''Mn'', ''Si'', ''Al'']'	X (AABC)	5.7881	2.3	48.4775	12.1194	-27.45	-0.097	0.281	1590	1722	1077	-66	1678
'[''Ni'', ''Ni'', ''P'', ''S'']'	X (AABC)	5.8656	3.67	50.4508	12.6127	-18.548	0.293	0.62	-11	2122	84	-1066	1411
'[''Si'', ''P'', ''P'', ''Cu'']'	X (AABC)	6.0864	7.58	56.3665	14.0916	-17.7	0.497	1.188	384	1262	-174	-439	969
'[''Ni'', ''Ni'', ''P'', ''Fe'']'	X (AABC)	5.5703	-1.55	43.21	10.8025	-25.293	-0.21	0.023	1841	1777	393	32	1798
'[''Si'', ''S'', ''S'', ''Fe'']'	X (AABC)	6.1171	8.12	57.2248	14.3062	-19.183	0.375	0.867	617	805	-118	-94	742
'[''Mn'', ''Fe'', ''Fe'', ''Cu'']'	X (AABC)	5.7899	2.33	48.5229	12.1307	-28.369	0.197	-0.044	1505	1096	1018	204	1232
'[''Ni'', ''Al'', ''Cu'', ''Cu'']'	X (AABC)	5.7841	2.23	48.3768	12.0942	-17.767	-0.271	-0.475	1576	1514	1100	31	1535
'[''Ni'', ''Si'', ''Cu'', ''Cu'']'	X (AABC)	5.702	0.78	46.3465	11.5866	-19.067	-0.178	-0.271	1711	1734	878	-12	1726
'[''Ni'', ''Ni'', ''Al'', ''S'']'	X (AABC)	5.8903	4.11	51.0925	12.7731	-18.532	-0.082	0.15	677	1667	-1550	-495	1337
'[''Si'', ''P'', ''S'', ''S'']'	X (AABC)	6.225	10.03	60.3068	15.0767	-15.975	0.433	1.211	1657	443	-288	607	848
'[''Ni'', ''Ni'', ''Al'', ''P'']'	X (AABC)	5.8003	2.52	48.7862	12.1965	-20.412	-0.112	0.311	477	1918	163	-720	1437
'[''Ni'', ''Ni'', ''Mn'', ''Cu'']'	X (AABC)	5.7461	1.56	47.4295	11.8574	-23.47	0.037	-0.258	1424	1642	1113	-109	1570
'[''Mn'', ''Mn'', ''S'', ''Fe'']'	X (AABC)	5.6199	-0.67	44.3745	11.0936	-29.605	0.008	-0.011	2352	1434	53	459	1740
'[''Ni'', ''Ni'', ''Si'', ''Al'']'	X (AABC)	5.7775	2.12	48.2117	12.0529	-20.935	-0.204	0.235	967	1942	528	-488	1617
'[''Mn'', ''Mn'', ''P'', ''Cu'']'	X (AABC)	5.7127	0.97	46.608	11.652	-26.989	-0.026	-0.038	1279	1405	699	-63	1363
'[''Ni'', ''Ni'', ''Si'', ''P'']'	X (AABC)	5.7721	2.02	48.0777	12.0194	-21.254	0.095	0.63	560	2200	-2089	-820	1653
'[''Mn'', ''Mn'', ''P'', ''Fe'']'	X (AABC)	5.5517	-1.88	42.7771	10.6943	-32.71	-0.328	-0.156	3203	1972	1048	615	2382
'[''Mn'', ''Mn'', ''P'', ''S'']'	X (AABC)	5.8858	4.03	50.9755	12.7439	-25.822	0.21	0.477	826	1511	-935	-342	1283
'[''Ni'', ''Ni'', ''Si'', ''S'']'	X (AABC)	5.8472	3.35	49.9789	12.4947	-19.373	0.126	0.469	630	1804	173	-587	1412
'[''Ni'', ''Ni'', ''Si'', ''Fe'']'	X (AABC)	5.6071	-0.9	44.0722	11.0181	-25.84	-0.307	-0.059	2032	1925	1151	54	1961
'[''Mn'', ''Mn'', ''Al'', ''Cu'']'	X (AABC)	5.883	3.98	50.9031	12.7258	-25.869	-0.125	-0.233	1263	1081	994	91	1142
'[''Mn'', ''Mn'', ''Al'', ''Fe'']'	X (AABC)	5.7414	1.48	47.3141	11.8285	-30.572	-0.173	-0.096	2818	1390	819	714	1866
'[''Ni'', ''Ni'', ''Si'', ''Cu'']'	X (AABC)	5.6416	-0.29	44.8903	11.2226	-21.025	-0.232	-0.168	1726	1871	1047	-73	1823
'[''Mn'', ''Mn'', ''Al'', ''S'']'	X (AABC)	5.9246	4.72	51.9889	12.9972	-24.578	0.142	0.313	1040	1207	742	-83	1151
'[''Ni'', ''Al'', ''Al'', ''P'']'	X (AABC)	6.1222	8.21	57.3661	14.3415	-17.937	0.077	0.718	666	1110	62	-222	962
'[''Mn'', ''Mn'', ''Al'', ''P'']'	X (AABC)	5.797	2.46	48.7015	12.1754	-26.869	0.009	0.372	1254	1602	412	-174	1486
'[''Ni'', ''Ni'', ''S'', ''Cu'']'	X (AABC)	5.75	1.63	47.5281	11.882	-17.784	0.099	-0.044	982	1551	229	-284	1362
'[''P'', ''S'', ''S'', ''Cu'']'	X (AABC)	6.1808	9.24	59.0289	14.7572	-14.18	0.458	0.75	970	912	-809	29	931
'[''Mg'', ''Mg'', ''Mn'', ''S'']'	X (AABC)	6.5555	15.87	70.4291	17.6073	-15.248	0.045	-0.415	154	640	-86	-243	478
'[''P'', ''S'', ''Cu'', ''Cu'']'	X (AABC)	6.0883	7.61	56.4196	14.1049	-14.543	0.423	0.436	122	1340	34	-609	934
'[''Al'', ''Al'', ''S'', ''Cu'']'	X (AABC)	6.3912	12.96	65.2652	16.3163	-13.953	0.197	0.49	-318	1020	-199	-669	574
'[''Mg'', ''Mn'', ''Al'', ''Al'']'	X (AABC)	6.3556	12.33	64.1817	16.0454	-17.422	0.129	0.204	274	763	481	-245	600
'[''Al'', ''P'', ''Cu'', ''Cu'']'	X (AABC)	6.0677	7.24	55.8485	13.9621	-15.983	0.124	0.233	461	1163	74	-351	929
'[''Mg'', ''Mg'', ''Mn'', ''Si'']'	X (AABC)	6.3148	11.61	62.952	15.738	-16.757	0.147	-0.106	401	756	175	-177	638
'[''Al'', ''Al'', ''P'', ''S'']'	X (AABC)	6.3989	13.1	65.503	16.3757	-15.44	0.21	0.973	44	1018	-1960	-487	693
'[''Si'', ''Al'', ''P'', ''P'']'	X (AABC)	6.2238	10	60.2702	15.0676	-18.048	0.416	1.482	-62	1316	-436	-689	857
'[''Al'', ''S'', ''S'', ''Fe'']'	X (AABC)	6.1882	9.37	59.2414	14.8103	-18.176	0.209	0.589	259	870	-1697	-306	666
'[''Si'', ''Al'', ''Al'', ''Cu'']'	X (AABC)	6.2433	10.35	60.8378	15.2095	-15.752	0.226	0.726	488	973	-521	-242	811
'[''Ni'', ''Si'', ''P'', ''P'']'	X (AABC)	5.9498	5.16	52.6549	13.1637	-20.043	0.347	1.195	261	1609	-474	-674	1159
'[''Si'', ''Al'', ''Al'', ''Fe'']'	X (AABC)	5.9042	4.36	51.4557	12.8639	-20.829	0.085	0.769	563	1464	-179	-450	1163
'[''Al'', ''S'', ''S'', ''Cu'']'	X (AABC)	6.2638	10.71	61.441	15.3602	-14.097	0.1	0.297	557	883	-2913	-163	774
'[''Si'', ''Al'', ''Al'', ''S'']'	X (AABC)	6.4201	13.47	66.1566	16.5392	-15.551	0.221	1	370	805	-155	-218	660
'[''Ni'', ''Fe'', ''Cu'', ''Cu'']'	X (AABC)	5.7282	1.24	46.9884	11.7471	-20.766	0.102	-0.293	1513	1547	1094	-17	1536
'[''Si'', ''Al'', ''Al'', ''P'']'	X (AABC)	6.3208	11.72	63.1329	15.7832	-16.933	0.316	1.286	136	1070	-376	-467	759
'[''Al'', ''S'', ''Fe'', ''Fe'']'	X (AABC)	5.9593	5.33	52.9077	13.2269	-23.533	0.053	0.339	1175	1133	-113	21	1147
'[''Mg'', ''Mn'', ''P'', ''P'']'	X (AABC)	6.2675	10.78	61.5494	15.3874	-19.899	0.267	0.534	-43	979	-453	-511	638
'[''Ni'', ''Fe'', ''Fe'', ''Cu'']'	X (AABC)	5.7013	0.77	46.3294	11.5823	-25.331	0.089	-0.122	1823	1572	1306	125	1656
'[''Ni'', ''Mn'', ''Si'', ''Si'']'	X (AABC)	5.8051	2.6	48.9067	12.2267	-24.994	0.067	0.587	367	1784	512	-708	1311
'[''Si'', ''Si'', ''Fe'', ''Cu'']'	X (AABC)	5.8295	3.03	49.525	12.3812	-21.542	0.319	0.739	-179	1629	265	-904	1026
'[''Ni'', ''Mn'', ''Mn'', ''Cu'']'	X (AABC)	5.6578	0	45.2775	11.3194	-26.188	0.225	-0.1	1486	1441	1295	22	1456
'[''Si'', ''Fe'', ''Cu'', ''Cu'']'	X (AABC)	5.7147	1.01	46.6576	11.6644	-21.235	-0.027	-0.093	1647	1348	1024	149	1448
'[''Si'', ''Si'', ''S'', ''Cu'']'	X (AABC)	6.1821	9.27	59.0686	14.7672	-16.553	0.383	0.898	519	929	-145	-205	793
'[''Mg'', ''Mg'', ''P'', ''Cu'']'	X (AABC)	6.4945	14.79	68.4806	17.1201	-11.73	0.061	-0.334	306	632	136	-163	523
'[''Mg'', ''Mn'', ''S'', ''S'']'	X (AABC)	6.4993	14.87	68.6326	17.1581	-17.799	-0.088	-0.204	92	883	-793	-395	619
'[''Ni'', ''S'', ''Cu'', ''Cu'']'	X (AABC)	5.8246	2.95	49.4006	12.3501	-16.187	0.063	-0.237	829	1424	128	-298	1225
'[''Si'', ''Si'', ''S'', ''Fe'']'	X (AABC)	5.9196	4.63	51.8575	12.9644	-21.317	0.32	1.019	1300	1251	243	25	1267
'[''Ni'', ''Mn'', ''Mn'', ''S'']'	X (AABC)	5.7957	2.44	48.6695	12.1674	-26.908	-0.01	-0.057	896	1257	-18	-180	1136
'[''Ni'', ''Si'', ''Si'', ''S'']'	X (AABC)	6.0371	6.7	55.0087	13.7522	-18.658	0.293	0.964	488	1238	-343	-375	988
'[''Ni'', ''Mn'', ''Mn'', ''P'']'	X (AABC)	5.6302	-0.49	44.6171	11.1543	-29.456	-0.207	-0.062	2161	1998	797	82	2053
'[''Mg'', ''Si'', ''S'', ''S'']'	X (AABC)	6.5515	15.8	70.3024	17.5756	-13.603	0.082	0.324	148	847	-1436	-349	614
'[''Mg'', ''Mg'', ''Al'', ''P'']'	X (AABC)	6.7166	18.71	75.7511	18.9378	-11.51	0.122	0.101	317	573	125	-128	488
'[''Al'', ''P'', ''P'', ''Cu'']'	X (AABC)	6.1291	8.33	57.5621	14.3905	-16.791	0.307	0.886	672	1143	288	-236	986
'[''Mg'', ''Mg'', ''S'', ''Fe'']'	X (AABC)	6.4353	13.74	66.6255	16.6564	-14.234	0.124	-0.279	201	703	101	-251	536
'[''Ni'', ''Mn'', ''P'', ''P'']'	X (AABC)	5.8664	3.69	50.4714	12.6179	-24.282	0.167	0.656	144	1801	-511	-828	1248
'[''Ni'', ''Si'', ''Al'', ''Al'']'	X (AABC)	6.0925	7.68	56.5362	14.134	-18.206	0.049	0.705	874	1168	285	-147	1070
'[''Mg'', ''Mg'', ''S'', ''Cu'']'	X (AABC)	6.6205	17.01	72.5442	18.1361	-10.249	-0.008	-0.595	180	660	-118	-240	500
'[''Al'', ''P'', ''S'', ''S'']'	X (AABC)	6.2992	11.34	62.4885	15.6221	-15.172	0.216	0.883	970	741	-605	114	817
'[''Mg'', ''Mg'', ''P'', ''Fe'']'	X (AABC)	6.1412	8.54	57.9021	14.4755	-15.809	0.17	-0.042	325	866	418	-271	686
'[''Mg'', ''Mg'', ''Fe'', ''Cu'']'	X (AABC)	6.3047	11.43	62.6531	15.6633	-14.041	0.227	-0.454	207	929	-87	-361	688
'[''Ni'', ''Si'', ''Si'', ''Cu'']'	X (AABC)	5.8716	3.78	50.6057	12.6514	-19.306	0.186	0.579	-90	1804	-994	-947	1173
'[''Mg'', ''Mg'', ''P'', ''S'']'	X (AABC)	6.6034	16.71	71.9864	17.9966	-11.995	-0.06	-0.177	161	754	-62	-297	557
'[''Al'', ''P'', ''P'', ''S'']'	X (AABC)	6.216	9.87	60.0434	15.0108	-17.018	0.194	1.053	1594	554	-54	520	900
'[''Ni'', ''Si'', ''Si'', ''Fe'']'	X (AABC)	5.7367	1.4	47.1995	11.7999	-24.22	0.085	0.662	514	1982	392	-734	1492
'[''Mg'', ''Mg'', ''Al'', ''Cu'']'	X (AABC)	6.4833	14.59	68.127	17.0317	-10.379	0.02	-0.471	349	657	127	-154	554
'[''Mg'', ''Mn'', ''Mn'', ''Si'']'	X (AABC)	5.9209	4.65	51.893	12.9732	-24.711	0.022	-0.039	1299	894	603	202	1029
'[''Al'', ''Al'', ''Fe'', ''Cu'']'	X (AABC)	5.935	4.9	52.2628	13.0657	-19.435	0.01	0.208	603	1090	932	-243	928
'[''Mg'', ''Mn'', ''Mn'', ''Al'']'	X (AABC)	5.9125	4.5	51.6712	12.9178	-22.598	0.133	-0.04	2038	1198	-447	420	1478
'[''Mg'', ''Mg'', ''Al'', ''Fe'']'	X (AABC)	6.3766	12.7	64.8193	16.2048	-14.451	0.13	-0.177	245	856	439	-305	653
'[''Al'', ''Al'', ''P'', ''Fe'']'	X (AABC)	5.9488	5.14	52.6291	13.1573	-20.577	0.109	0.777	988	1267	595	-140	1174
'[''Mg'', ''Mn'', ''Mn'', ''P'']'	X (AABC)	5.8726	3.8	50.6325	12.6581	-24.531	0.028	-0.049	1334	1151	406	92	1212
'[''Ni'', ''Mn'', ''S'', ''S'']'	X (AABC)	6.0674	7.24	55.8409	13.9602	-20.819	0.153	0.259	140	1228	-2506	-544	865
'[''Ni'', ''Mn'', ''Al'', ''Al'']'	X (AABC)	5.9773	5.65	53.3907	13.3477	-22.768	-0.212	0.086	1148	1291	792	-72	1243
'[''Mg'', ''Mn'', ''Mn'', ''S'']'	X (AABC)	6.2857	11.1	62.0857	15.5214	-22.404	0.12	-0.148	207	633	-726	-213	491
'[''Al'', ''P'', ''Fe'', ''Fe'']'	X (AABC)	5.8251	2.96	49.4145	12.3536	-25.481	0.006	0.483	1007	1483	-2693	-238	1324
'[''Mg'', ''Mn'', ''Mn'', ''Fe'']'	X (AABC)	5.7318	1.31	47.0777	11.7694	-26.015	0.401	0.038	1207	562	886	322	777
'[''Mg'', ''Mn'', ''Mn'', ''Cu'']'	X (AABC)	5.8372	3.17	49.7226	12.4306	-21.687	0.355	-0.193	1610	1207	-150	201	1341
'[''Mg'', ''Mn'', ''Si'', ''Si'']'	X (AABC)	6.2206	9.95	60.1786	15.0447	-19.972	0.327	0.625	35	1115	-2077	-540	755
'[''Mg'', ''Mg'', ''Al'', ''S'']'	X (AABC)	6.9054	22.05	82.3193	20.5798	-10.247	-0.002	-0.214	-49	574	-189	-312	366
'[''Si'', ''Al'', ''S'', ''S'']'	X (AABC)	6.3736	12.65	64.7277	16.1819	-15.238	0.239	0.921	371	887	-323	-258	715
'[''Si'', ''Si'', ''P'', ''Cu'']'	X (AABC)	6.095	7.73	56.6071	14.1518	-18.026	0.455	1.161	714	1184	366	-235	1027
'[''Ni'', ''Mn'', ''Mn'', ''Fe'']'	X (AABC)	5.6945	0.65	46.1634	11.5408	-31.04	0.14	-0.001	1991	1471	1166	260	1644
'[''Mg'', ''Mn'', ''Fe'', ''Fe'']'	X (AABC)	5.9753	5.61	53.3364	13.3341	-25.949	0.242	-0.064	1400	1008	386	196	1139
'[''Al'', ''Fe'', ''Fe'', ''Cu'']'	X (AABC)	5.7947	2.42	48.6448	12.1612	-24.435	-0.117	-0.11	1637	1367	1246	135	1457
'[''Si'', ''Si'', ''Al'', ''Cu'']'	X (AABC)	6.1601	8.88	58.4393	14.6098	-17.057	0.318	0.929	195	1212	-185	-509	873
'[''Al'', ''Fe'', ''Cu'', ''Cu'']'	X (AABC)	5.8414	3.25	49.8304	12.4576	-19.617	-0.041	-0.218	1271	1290	933	-10	1284
'[''Si'', ''Si'', ''Al'', ''Fe'']'	X (AABC)	5.878	3.89	50.7733	12.6933	-22.009	0.208	1.003	754	1461	102	-353	1225
'[''Ni'', ''S'', ''S'', ''Cu'']'	X (AABC)	6.0335	6.64	54.9091	13.7273	-14.85	0.342	0.321	296	1381	-2921	-543	1020
'[''Si'', ''Si'', ''Al'', ''S'']'	X (AABC)	6.2881	11.14	62.1593	15.5398	-17.112	0.249	1.139	577	885	-33	-154	782
'[''Si'', ''S'', ''Cu'', ''Cu'']'	X (AABC)	6.1465	8.64	58.0527	14.5132	-14.9	0.373	0.401	283	1012	-207	-364	769
'[''Si'', ''Si'', ''Al'', ''P'']'	X (AABC)	6.2243	10.01	60.2865	15.0716	-18.41	0.364	1.446	948	834	315	57	872
'[''Ni'', ''Mg'', ''S'', ''S'']'	X (AABC)	6.235	10.2	60.5963	15.1491	-14.148	-0.043	-0.129	-328	1112	-2520	-720	632
'[''P'', ''P'', ''S'', ''Fe'']'	X (AABC)	5.8939	4.17	51.1853	12.7963	-20.813	0.368	1.036	1795	710	217	542	1072
'[''Mg'', ''Si'', ''P'', ''P'']'	X (AABC)	6.3812	12.79	64.9587	16.2397	-15.968	0.37	0.996	450	848	-48710	-199	716
'[''Ni'', ''S'', ''S'', ''Fe'']'	X (AABC)	6.0075	6.18	54.2025	13.5506	-19.455	0.319	0.482	236	1231	-4589	-497	899
'[''Mg'', ''Mg'', ''Mn'', ''Al'']'	X (AABC)	6.5185	15.21	69.2433	17.3108	-15.358	0.079	-0.285	731	594	605	68	640
'[''Si'', ''Al'', ''Fe'', ''Fe'']'	X (AABC)	5.7816	2.19	48.3159	12.079	-26.101	-0.11	0.383	1392	1641	1072	-124	1558
'[''Mg'', ''Mg'', ''Si'', ''Al'']'	X (AABC)	6.7086	18.57	75.4798	18.8699	-11.45	0.176	0.171	375	575	-36069	-100	508
'[''Al'', ''Al'', ''P'', ''Cu'']'	X (AABC)	6.2699	10.82	61.6208	15.4052	-15.589	0.228	0.712	105	1091	60	-493	762
'[''Ni'', ''Si'', ''Si'', ''P'']'	X (AABC)	5.972	5.55	53.2465	13.3116	-20.343	0.311	1.174	4	1674	-366	-835	1117
'[''P'', ''P'', ''S'', ''Cu'']'	X (AABC)	6.1371	8.47	57.7869	14.4467	-16.113	0.415	0.899	1161	830	-478	166	940
'[''Ni'', ''Si'', ''S'', ''S'']'	X (AABC)	6.077	7.41	56.1058	14.0265	-16.65	0.316	0.78	729	1071	-1382	-171	957
'[''Ni'', ''Mn'', ''Cu'', ''Cu'']'	X (AABC)	5.793	2.39	48.6005	12.1501	-21.719	0.039	-0.413	1179	1369	1030	-95	1306
'[''Mg'', ''Mg'', ''Mn'', ''Cu'']'	X (AABC)	6.3918	12.97	65.2839	16.321	-15.167	0.121	-0.618	802	658	564	72	706
'[''P'', ''P'', ''Fe'', ''Cu'']'	X (AABC)	5.9178	4.6	51.8117	12.9529	-20.773	0.434	0.822	278	1365	-295	-543	1003
'[''Ni'', ''P'', ''Cu'', ''Cu'']'	X (AABC)	5.7253	1.19	46.9171	11.7293	-18.413	-0.053	-0.162	1420	1545	108	-63	1504
'[''Mg'', ''Mg'', ''Mn'', ''P'']'	X (AABC)	6.4388	13.8	66.7352	16.6838	-16.609	0.145	-0.123	-30	496	2	-263	320
'[''P'', ''S'', ''S'', ''Fe'']'	X (AABC)	6.0839	7.53	56.2974	14.0743	-18.997	0.382	0.859	1005	723	-96	141	817
'[''Mg'', ''Mg'', ''Mn'', ''Fe'']'	X (AABC)	6.3392	12.04	63.6871	15.9218	-18.848	0.329	-0.226	512	610	516	-49	577
'[''Ni'', ''Si'', ''Si'', ''Al'']'	X (AABC)	6.0161	6.33	54.4347	13.6087	-19.484	0.147	0.915	993	1227	470	-117	1149
'[''Mn'', ''Fe'', ''Cu'', ''Cu'']'	X (AABC)	5.7251	1.19	46.9131	11.7283	-23.529	0.279	-0.146	1451	1244	1191	104	1313
'[''Ni'', ''Mg'', ''P'', ''P'']'	X (AABC)	6.125	8.26	57.4454	14.3614	-16.836	0.165	0.462	253	1202	-65	-474	886
'[''Ni'', ''Al'', ''Al'', ''Cu'']'	X (AABC)	5.9287	4.79	52.099	13.0247	-17.487	-0.195	-0.024	988	1385	908	-198	1252
'[''Mg'', ''Mg'', ''Si'', ''P'']'	X (AABC)	6.5753	16.22	71.0687	17.7672	-12.766	0.226	0.316	180	752	217	-286	562
'[''Mg'', ''Si'', ''Si'', ''Fe'']'	X (AABC)	6.0692	7.27	55.8901	13.9725	-19.254	0.331	0.686	119	1124	-1774	-503	789
'[''Ni'', ''Mn'', ''Mn'', ''Al'']'	X (AABC)	5.7979	2.48	48.7246	12.1811	-28.173	-0.265	-0.216	1171	1400	1162	-115	1323
'[''Si'', ''Si'', ''P'', ''Fe'']'	X (AABC)	5.8524	3.44	50.1119	12.528	-23.116	0.31	1.201	588	1949	461	-681	1496
'[''Si'', ''Si'', ''P'', ''S'']'	X (AABC)	6.1995	9.57	59.5672	14.8918	-17.755	0.467	1.452	1066	760	-236	153	862
'[''Mg'', ''Mn'', ''Cu'', ''Cu'']'	X (AABC)	6.0719	7.32	55.9638	13.9909	-17.458	0.109	-0.566	910	863	814	24	879
'[''Ni'', ''Mn'', ''Mn'', ''Si'']'	X (AABC)	5.6562	-0.03	45.2399	11.31	-29.971	-0.297	-0.137	2682	1781	1312	451	2081
'[''Si'', ''Fe'', ''Fe'', ''Cu'']'	X (AABC)	5.6834	0.45	45.8939	11.4735	-26.034	-0.099	0.019	1655	1650	1125	3	1652
'[''Mg'', ''Si'', ''Si'', ''Al'']'	X (AABC)	6.447	13.95	66.9891	16.7473	-14.834	0.314	0.859	464	717	56	-126	632
'[''Ni'', ''Mg'', ''Cu'', ''Cu'']'	X (AABC)	5.924	4.7	51.9734	12.9934	-14.655	-0.059	-0.703	1055	1196	770	-70	1149
'[''Mg'', ''Si'', ''Si'', ''P'']'	X (AABC)	6.3785	12.74	64.8785	16.2196	-16.318	0.322	0.963	267	948	-360	-340	721
'[''Mg'', ''Si'', ''Si'', ''S'']'	X (AABC)	6.4415	13.85	66.8194	16.7048	-15.398	0.112	0.562	262	881	14	-310	675
'[''Al'', ''S'', ''Cu'', ''Cu'']'	X (AABC)	6.1607	8.89	58.4563	14.6141	-14.165	0.139	0.056	409	1040	-255	-316	830
'[''Mg'', ''Mg'', ''Si'', ''Cu'']'	X (AABC)	6.425	13.56	66.3069	16.5767	-11.619	0.128	-0.252	371	688	-2477	-158	582
'[''Al'', ''Al'', ''S'', ''Fe'']'	X (AABC)	6.0522	6.97	55.4224	13.8556	-18.68	0.144	0.62	442	1420	110	-489	1094
'[''Mg'', ''Si'', ''Si'', ''Cu'']'	X (AABC)	6.2874	11.13	62.1361	15.534	-14.955	0.278	0.449	615	764	326	-74	715
'[''Al'', ''P'', ''P'', ''Fe'']'	X (AABC)	5.9118	4.49	51.6523	12.9131	-21.322	0.302	1.066	19	645	135	-313	436
'[''Ni'', ''Mn'', ''Fe'', ''Fe'']'	X (AABC)	5.6914	0.59	46.0898	11.5225	-30.629	0.068	-0.016	1233	1587	1454	-177	1469
'[''Ni'', ''Mg'', ''Fe'', ''Fe'']'	X (AABC)	5.866	3.68	50.4616	12.6154	-23.065	0.095	-0.18	1438	1103	853	167	1214
'[''Mg'', ''Mg'', ''Si'', ''S'']'	X (AABC)	6.6898	18.24	74.8467	18.7117	-11.566	0.086	-0.015	55	682	-10	-313	473
'[''Mg'', ''Si'', ''Al'', ''Al'']'	X (AABC)	6.5464	15.71	70.1361	17.534	-13.705	0.178	0.613	461	697	294	-118	619
'[''Ni'', ''S'', ''Fe'', ''Fe'']'	X (AABC)	5.7593	1.79	47.7591	11.9398	-25.051	0.103	0.172	783	1414	-113	-315	1204
'[''Mg'', ''Mg'', ''Si'', ''Fe'']'	X (AABC)	6.1705	9.06	58.736	14.684	-16.056	0.147	-0.049	677	844	190	-84	788
'[''Mn'', ''Al'', ''P'', ''S'']'	Y (ABCD)	6.2891	11.16	62.1878	15.547	-20.494	0.244	0.759	133	859	-2346	-363	617
'[''Al'', ''Mn'', ''P'', ''Cu'']'	Y (ABCD)	5.8821	3.96	50.878	12.7195	-21.459	0.059	0.295	680	1138	127	-229	985
'[''Mn'', ''Al'', ''P'', ''Cu'']'	Y (ABCD)	6.116	8.1	57.1934	14.2984	-20.758	0.234	0.47	282	1225	-1759	-472	911
'[''Al'', ''Mn'', ''S'', ''Fe'']'	Y (ABCD)	5.6578	0	45.2775	11.3194	-24.532	-0.022	0.207	3087	944	-183	1071	1658
'[''Mn'', ''S'', ''Al'', ''Fe'']'	Y (ABCD)	5.9611	5.36	52.9564	13.2391	-24.188	0.065	0.293	650	931	82	-140	838
'[''Mn'', ''Al'', ''S'', ''Cu'']'	Y (ABCD)	6.1694	9.04	58.7056	14.6764	-19.051	0.221	0.265	390	1153	29	-382	899
'[''Al'', ''Mn'', ''S'', ''Cu'']'	Y (ABCD)	6.0953	7.73	56.6152	14.1538	-19.736	0.049	0.094	631	1069	205	-219	923
'[''Mn'', ''S'', ''Al'', ''Cu'']'	Y (ABCD)	6.0895	7.63	56.4529	14.1132	-19.951	-0.004	0.04	588	1097	173	-254	927
'[''Mn'', ''P'', ''Al'', ''Fe'']'	Y (ABCD)	5.8037	2.58	48.871	12.2177	-26.276	-0.018	0.402	1027	1659	279	-316	1448
'[''Mn'', ''Al'', ''Fe'', ''Cu'']'	Y (ABCD)	5.8345	3.12	49.6546	12.4137	-24.774	-0.027	-0.077	1257	1478	1194	-110	1404
'[''Si'', ''P'', ''Fe'', ''Cu'']'	Y (ABCD)	5.8845	4.01	50.9399	12.735	-21.31	0.338	0.743	408	1454	30	-523	1105
'[''Al'', ''Mn'', ''P'', ''Fe'']'	Y (ABCD)	5.584	-1.31	43.5278	10.882	-27.376	-0.293	0.128	3431	1444	-3	993	2106
'[''Mn'', ''Al'', ''P'', ''Fe'']'	Y (ABCD)	5.8349	3.13	49.665	12.4163	-26.155	0.013	0.433	976	1659	768	-342	1431
'[''Mn'', ''P'', ''Al'', ''S'']'	Y (ABCD)	5.9178	4.6	51.8104	12.9526	-21.865	-0.098	0.416	1649	580	303	535	936
'[''Al'', ''Mn'', ''P'', ''S'']'	Y (ABCD)	6.2141	9.83	59.9905	14.9976	-20.392	0.27	0.785	-45	982	-913	-514	640
'[''Si'', ''Fe'', ''P'', ''Cu'']'	Y (ABCD)	5.7441	1.52	47.3803	11.8451	-22.143	0.13	0.535	1132	1866	55	-367	1622
'[''Al'', ''Mn'', ''Fe'', ''Cu'']'	Y (ABCD)	5.8096	2.68	49.0203	12.2551	-24.769	-0.025	-0.076	1500	1252	1202	124	1334
'[''Mn'', ''Fe'', ''Al'', ''Cu'']'	Y (ABCD)	5.8306	3.05	49.5546	12.3886	-25.028	-0.09	-0.14	1734	1263	1200	235	1420
'[''P'', ''Si'', ''Fe'', ''Cu'']'	Y (ABCD)	5.9092	4.44	51.5861	12.8965	-21.173	0.373	0.777	131	1528	285	-698	1062
'[''Mn'', ''P'', ''Al'', ''Cu'']'	Y (ABCD)	5.9707	5.53	53.2129	13.3032	-21.401	0.073	0.309	121	1012	-226	-446	715
'[''Mn'', ''Al'', ''S'', ''Fe'']'	Y (ABCD)	5.9497	5.16	52.6533	13.1633	-24.026	0.105	0.333	919	1291	610	-186	1167
'[''Al'', ''Si'', ''Fe'', ''Cu'']'	Y (ABCD)	5.8291	3.03	49.5157	12.3789	-20.854	0.073	0.382	464	1505	585	-521	1158
'[''P'', ''Si'', ''S'', ''Cu'']'	Y (ABCD)	6.1278	8.31	57.5239	14.381	-16.689	0.31	0.809	984	925	-293	29	945
'[''Si'', ''S'', ''Al'', ''Cu'']'	Y (ABCD)	6.2242	10.01	60.2824	15.0706	-15.44	0.244	0.647	512	893	57	-191	766
'[''Mn'', ''P'', ''S'', ''Fe'']'	Y (ABCD)	5.9315	4.84	52.1722	13.043	-24.835	0.282	0.606	-304	1330	-3007	-817	785
'[''S'', ''Al'', ''Fe'', ''Cu'']'	Y (ABCD)	6.0855	7.56	56.3422	14.0856	-18.414	0.205	0.306	667	1210	233	-272	1029
'[''Al'', ''Fe'', ''S'', ''Cu'']'	Y (ABCD)	5.9962	5.98	53.897	13.4743	-18.808	0.106	0.208	536	1127	292	-296	930
'[''P'', ''Mn'', ''S'', ''Fe'']'	Y (ABCD)	5.6219	-0.63	44.4215	11.1054	-26.746	-0.196	0.128	3184	1339	810	922	1954
'[''Mn'', ''S'', ''P'', ''Fe'']'	Y (ABCD)	5.8983	4.25	51.3003	12.8251	-24.97	0.248	0.572	141	1554	-2204	-707	1083
'[''Mn'', ''P'', ''S'', ''Cu'']'	Y (ABCD)	6.1249	8.26	57.4435	14.3609	-20.055	0.349	0.489	34	1280	-408	-623	865
'[''P'', ''Mn'', ''S'', ''Cu'']'	Y (ABCD)	6.0187	6.38	54.5076	13.6269	-21.526	-0.019	0.121	976	704	126	136	795
'[''Mn'', ''S'', ''P'', ''Cu'']'	Y (ABCD)	6.1126	8.04	57.0985	14.2746	-20.364	0.271	0.411	12	1332	-270	-660	892
'[''Si'', ''S'', ''Fe'', ''Cu'']'	Y (ABCD)	5.9812	5.72	53.4942	13.3735	-19.413	0.373	0.586	200	1171	-941	-486	847
'[''Mn'', ''P'', ''Fe'', ''Cu'']'	Y (ABCD)	5.5847	-1.29	43.5448	10.8862	-26.467	-0.071	-0.026	2393	1457	184	468	1769
'[''P'', ''Mn'', ''Fe'', ''Cu'']'	Y (ABCD)	5.6434	-0.25	44.9323	11.2331	-26.043	0.035	0.08	1671	1932	660	-130	1845
'[''Mn'', ''Fe'', ''P'', ''Cu'']'	Y (ABCD)	5.6797	0.39	45.8055	11.4514	-26.151	0.008	0.053	1449	1711	592	-131	1624
'[''S'', ''Si'', ''Fe'', ''Cu'']'	Y (ABCD)	5.9292	4.8	52.1121	13.028	-19.176	0.432	0.645	746	1394	-95	-324	1178
'[''Si'', ''Fe'', ''S'', ''Cu'']'	Y (ABCD)	5.8206	2.88	49.2997	12.3249	-20.343	0.14	0.353	1144	1544	255	-200	1411
'[''P'', ''Fe'', ''S'', ''Cu'']'	Y (ABCD)	5.8206	2.88	49.3003	12.3251	-20.483	0.066	0.263	1696	1356	251	170	1469
'[''S'', ''P'', ''Fe'', ''Cu'']'	Y (ABCD)	6.0312	6.6	54.8458	13.7115	-18.865	0.471	0.668	154	1305	-1272	-576	922
'[''P'', ''S'', ''Fe'', ''Cu'']'	Y (ABCD)	6.0185	6.37	54.5	13.625	-18.952	0.449	0.646	176	1384	-674	-604	981
'[''Mn'', ''S'', ''Fe'', ''Cu'']'	Y (ABCD)	5.613	-0.79	44.2099	11.0525	-23.695	0.182	0.036	2511	1227	-384	642	1655
'[''S'', ''Mn'', ''Fe'', ''Cu'']'	Y (ABCD)	5.742	1.49	47.3302	11.8326	-23.348	0.269	0.122	1433	1379	-177	27	1397
'[''Mn'', ''Fe'', ''S'', ''Cu'']'	Y (ABCD)	5.8062	2.62	48.9357	12.2339	-23.499	0.231	0.085	931	1150	2	-110	1077
'[''Si'', ''Fe'', ''Al'', ''Cu'']'	Y (ABCD)	5.7538	1.7	47.6213	11.9053	-21.629	-0.12	0.189	1624	1505	857	60	1545
'[''Si'', ''Al'', ''Fe'', ''Cu'']'	Y (ABCD)	5.9112	4.48	51.6366	12.9092	-20.349	0.2	0.509	383	1454	527	-535	1097
'[''Al'', ''S'', ''Fe'', ''Cu'']'	Y (ABCD)	6.0016	6.08	54.0426	13.5106	-18.841	0.098	0.2	704	1137	-614	-216	992
'[''Si'', ''S'', ''P'', ''Cu'']'	Y (ABCD)	6.1626	8.92	58.5101	14.6275	-16.023	0.477	0.976	561	1035	-64	-237	877
'[''Si'', ''Al'', ''P'', ''S'']'	Y (ABCD)	6.3091	11.51	62.7819	15.6955	-16.526	0.356	1.23	716	860	-52	-72	812
'[''Si'', ''P'', ''Al'', ''S'']'	Y (ABCD)	6.2343	10.19	60.5775	15.1444	-17.649	0.076	0.95	1674	412	-54	631	833
'[''Al'', ''P'', ''S'', ''Fe'']'	Y (ABCD)	6.04	6.76	55.0873	13.7718	-19.576	0.298	0.871	429	1002	50	-287	811
'[''P'', ''Al'', ''S'', ''Fe'']'	Y (ABCD)	5.9474	5.12	52.5934	13.1483	-20.858	-0.022	0.55	1925	1025	33	450	1325
'[''Al'', ''S'', ''P'', ''Fe'']'	Y (ABCD)	6.0598	7.1	55.63	13.9075	-19.551	0.305	0.877	275	964	-985	-345	734
'[''Si'', ''P'', ''S'', ''Cu'']'	Y (ABCD)	6.1595	8.87	58.4225	14.6056	-16.253	0.419	0.918	419	1080	-500	-330	860
'[''Al'', ''P'', ''S'', ''Cu'']'	Y (ABCD)	6.2283	10.08	60.402	15.1005	-15.283	0.244	0.632	565	837	-120	-136	746
'[''P'', ''Al'', ''S'', ''Cu'']'	Y (ABCD)	6.1749	9.14	58.8626	14.7157	-15.957	0.075	0.463	493	942	-444	-224	792
'[''Si'', ''S'', ''P'', ''Fe'']'	Y (ABCD)	6.0042	6.12	54.1147	13.5287	-20.597	0.461	1.145	317	1058	328	-370	811
'[''Al'', ''S'', ''P'', ''Cu'']'	Y (ABCD)	6.1817	9.26	59.0547	14.7637	-15.293	0.241	0.629	336	986	-192	-325	769
'[''P'', ''Si'', ''S'', ''Fe'']'	Y (ABCD)	5.8928	4.15	51.1578	12.7894	-21.434	0.252	0.935	1584	832	-1531	376	1083
'[''Si'', ''P'', ''S'', ''Fe'']'	Y (ABCD)	5.9837	5.76	53.5606	13.3902	-20.957	0.371	1.054	937	897	-1554	20	910
'[''Al'', ''P'', ''Fe'', ''Cu'']'	Y (ABCD)	5.881	3.94	50.8494	12.7123	-20.482	0.127	0.421	-224	770	-2141	-497	439
'[''P'', ''Al'', ''Fe'', ''Cu'']'	Y (ABCD)	5.9989	6.03	53.9712	13.4928	-19.989	0.251	0.544	154	1486	-1506	-666	1042
'[''Al'', ''Si'', ''S'', ''Cu'']'	Y (ABCD)	6.2678	10.78	61.5588	15.3897	-15.196	0.305	0.708	229	971	-273	-371	724
'[''Si'', ''Al'', ''S'', ''Cu'']'	Y (ABCD)	6.2354	10.21	60.6094	15.1523	-15.415	0.25	0.653	112	1191	-96	-540	831
'[''Si'', ''S'', ''Al'', ''Fe'']'	Y (ABCD)	6.063	7.16	55.7195	13.9299	-19.685	0.31	0.898	443	839	-305	-198	707
'[''Al'', ''Si'', ''S'', ''Fe'']'	Y (ABCD)	6.0063	6.16	54.1709	13.5427	-19.706	0.305	0.893	321	1356	230	-517	1011
'[''Si'', ''Al'', ''S'', ''Fe'']'	Y (ABCD)	5.9806	5.71	53.4785	13.3696	-20.454	0.118	0.706	1091	1340	-106	-125	1257
'[''Al'', ''Fe'', ''P'', ''Cu'']'	Y (ABCD)	5.7896	2.33	48.5159	12.129	-20.815	0.044	0.337	581	1723	58	-571	1342
'[''Si'', ''P'', ''Al'', ''Cu'']'	Y (ABCD)	6.1366	8.46	57.7731	14.4433	-16.968	0.301	0.897	113	1167	78	-527	816
'[''Al'', ''Si'', ''P'', ''Cu'']'	Y (ABCD)	6.1573	8.83	58.3602	14.59	-16.814	0.34	0.935	250	1193	147	-472	878
'[''Si'', ''Al'', ''P'', ''Cu'']'	Y (ABCD)	6.1824	9.27	59.0769	14.7692	-16.932	0.31	0.906	223	1277	149	-527	926
'[''Al'', ''Si'', ''P'', ''Fe'']'	Y (ABCD)	5.8916	4.13	51.126	12.7815	-21.737	0.237	1.017	1282	1364	608	-41	1337
'[''Si'', ''Al'', ''P'', ''Fe'']'	Y (ABCD)	5.9029	4.33	51.4207	12.8552	-22.121	0.141	0.92	984	1639	203	-327	1420
'[''Al'', ''Si'', ''P'', ''S'']'	Y (ABCD)	6.2853	11.09	62.076	15.519	-16.774	0.294	1.169	540	964	-114	-212	822
'[''Si'', ''P'', ''Al'', ''Fe'']'	Y (ABCD)	5.863	3.63	50.3839	12.596	-21.897	0.197	0.976	2232	1065	702	583	1454
'[''Si'', ''Ni'', ''P'', ''Fe'']'	Y (ABCD)	5.6556	-0.04	45.224	11.306	-24.933	-0.132	0.43	1227	1667	365	-220	1520
'[''Si'', ''Mn'', ''Fe'', ''Cu'']'	Y (ABCD)	5.696	0.67	46.1997	11.5499	-26.586	-0.062	-0.001	1626	1584	1198	21	1598
'[''Ni'', ''P'', ''Mn'', ''Fe'']'	Y (ABCD)	5.6041	-0.95	43.9996	10.9999	-28.56	-0.159	0.044	1515	1748	479	-116	1670
'[''Ni'', ''Mn'', ''P'', ''Cu'']'	Y (ABCD)	5.7294	1.27	47.0185	11.7546	-23.687	-0.068	-0.05	1007	1064	275	-28	1045
'[''Mn'', ''Ni'', ''P'', ''Cu'']'	Y (ABCD)	5.8021	2.55	48.8307	12.2077	-23.576	-0.041	-0.022	1219	1511	67	-146	1414
'[''Ni'', ''P'', ''Mn'', ''Cu'']'	Y (ABCD)	5.6947	0.65	46.1693	11.5423	-23.945	-0.133	-0.115	1101	858	-283	122	939
'[''Ni'', ''Mn'', ''S'', ''Fe'']'	Y (ABCD)	5.6936	0.63	46.1422	11.5355	-26.052	0.029	0.039	978	910	-476	34	933
'[''Mn'', ''Ni'', ''S'', ''Fe'']'	Y (ABCD)	5.7548	1.71	47.6467	11.9117	-25.839	0.082	0.093	1288	1467	129	-90	1407
'[''Mn'', ''Ni'', ''P'', ''Fe'']'	Y (ABCD)	5.6448	-0.23	44.965	11.2413	-28.717	-0.198	0.005	1924	1752	653	86	1809
'[''Ni'', ''S'', ''Mn'', ''Fe'']'	Y (ABCD)	5.7493	1.62	47.5098	11.8775	-25.703	0.116	0.127	998	1187	-372	-94	1124
'[''Mn'', ''Ni'', ''S'', ''Cu'']'	Y (ABCD)	5.9391	4.97	52.3719	13.093	-21.298	0.089	-0.084	660	1267	201	-304	1065
'[''Ni'', ''S'', ''Mn'', ''Cu'']'	Y (ABCD)	5.8452	3.31	49.9265	12.4816	-21.671	-0.004	-0.178	794	850	-742	-28	831
'[''Ni'', ''Mn'', ''Fe'', ''Cu'']'	Y (ABCD)	5.7612	1.83	47.8058	11.9514	-25.741	0.162	-0.107	1285	1202	1029	41	1230
'[''Mn'', ''Ni'', ''Fe'', ''Cu'']'	Y (ABCD)	5.8108	2.7	49.0506	12.2627	-25.875	0.128	-0.14	1291	1464	806	-87	1406
'[''Ni'', ''Fe'', ''Mn'', ''Cu'']'	Y (ABCD)	5.6518	-0.11	45.1333	11.2833	-25.465	0.231	-0.037	1521	1785	1283	-132	1697
'[''Ni'', ''Si'', ''Al'', ''P'']'	Y (ABCD)	6.0637	7.17	55.7371	13.9343	-19.266	0.162	0.915	472	1398	181	-463	1089
'[''Ni'', ''Mn'', ''S'', ''Cu'']'	Y (ABCD)	5.8658	3.68	50.458	12.6145	-21.484	0.042	-0.131	660	995	41	-168	883
'[''Ni'', ''Mn'', ''P'', ''Fe'']'	Y (ABCD)	5.5165	-2.5	41.9697	10.4924	-28.748	-0.206	-0.003	2722	1808	952	457	2112
'[''Ni'', ''P'', ''Mn'', ''S'']'	Y (ABCD)	5.8626	3.62	50.3746	12.5936	-23.971	-0.195	0.102	1753	799	-81	477	1117
'[''Mn'', ''Ni'', ''P'', ''S'']'	Y (ABCD)	5.9638	5.41	53.0283	13.2571	-22.461	0.183	0.48	-146	1583	122	-864	1007
'[''Mn'', ''Ni'', ''Si'', ''Cu'']'	Y (ABCD)	5.7625	1.85	47.8376	11.9594	-24.351	-0.195	-0.162	1608	1649	866	-21	1636
'[''Ni'', ''Si'', ''Mn'', ''Cu'']'	Y (ABCD)	5.7181	1.07	46.7402	11.6851	-24.386	-0.204	-0.17	1491	1492	692	-1	1491
'[''Ni'', ''Mn'', ''Al'', ''P'']'	Y (ABCD)	5.9725	5.56	53.2613	13.3153	-23.167	0.067	0.46	214	1485	354	-636	1062
'[''Mn'', ''Ni'', ''Al'', ''P'']'	Y (ABCD)	5.8511	3.42	50.0797	12.5199	-23.844	-0.102	0.291	602	1462	580	-430	1175
'[''Ni'', ''Al'', ''Mn'', ''P'']'	Y (ABCD)	5.7018	0.78	46.3423	11.5856	-24.324	-0.222	0.171	1975	1196	204	390	1455
'[''Ni'', ''Mn'', ''Al'', ''S'']'	Y (ABCD)	6.0788	7.44	56.1543	14.0386	-21.401	0.069	0.27	573	1376	-747	-402	1108
'[''Mn'', ''Ni'', ''Al'', ''S'']'	Y (ABCD)	6.0059	6.15	54.1605	13.5401	-22.154	-0.119	0.082	670	1161	383	-245	998
'[''Ni'', ''Al'', ''Mn'', ''S'']'	Y (ABCD)	5.9317	4.84	52.1769	13.0442	-22.013	-0.084	0.117	735	904	178	-85	848
'[''Ni'', ''Mn'', ''Al'', ''Fe'']'	Y (ABCD)	5.7993	2.5	48.7615	12.1904	-26.776	-0.092	0.015	608	1589	924	-490	1262
'[''Mn'', ''Ni'', ''Al'', ''Fe'']'	Y (ABCD)	5.7294	1.27	47.0195	11.7549	-27.544	-0.283	-0.177	2516	1423	1378	546	1787
'[''Ni'', ''Al'', ''Mn'', ''Fe'']'	Y (ABCD)	5.7362	1.38	47.1849	11.7962	-27.128	-0.18	-0.073	2082	1291	1280	395	1555
'[''Ni'', ''Mn'', ''Al'', ''Cu'']'	Y (ABCD)	5.8113	2.71	49.0638	12.2659	-22.624	-0.182	-0.259	1330	1331	1176	0	1331
'[''Mn'', ''Ni'', ''Al'', ''Cu'']'	Y (ABCD)	5.8499	3.4	50.0486	12.5122	-22.97	-0.268	-0.345	1566	1304	1050	131	1391
'[''Ni'', ''Al'', ''Mn'', ''Cu'']'	Y (ABCD)	5.8328	3.09	49.6091	12.4023	-22.699	-0.2	-0.278	1160	1398	1160	-119	1318
'[''Ni'', ''Mn'', ''P'', ''S'']'	Y (ABCD)	5.9744	5.6	53.3114	13.3278	-22.19	0.25	0.548	-239	1492	-2362	-866	915
'[''Si'', ''Ni'', ''Al'', ''P'']'	Y (ABCD)	6.0068	6.17	54.1848	13.5462	-19.245	0.168	0.92	347	1425	150	-539	1066
'[''Ni'', ''Al'', ''Si'', ''P'']'	Y (ABCD)	6.0357	6.68	54.9696	13.7424	-19.1	0.204	0.956	188	1513	-152	-662	1071
'[''Ni'', ''Si'', ''Al'', ''S'']'	Y (ABCD)	6.111	8.01	57.0521	14.263	-17.623	0.133	0.694	432	1260	-642	-414	984
'[''Si'', ''Ni'', ''Al'', ''S'']'	Y (ABCD)	6.0867	7.58	56.375	14.0938	-17.492	0.166	0.727	79	1341	-200	-631	921
'[''Ni'', ''S'', ''Si'', ''Cu'']'	Y (ABCD)	5.9955	5.97	53.8792	13.4698	-17.085	0.262	0.448	424	1338	-3035	-457	1033
'[''Ni'', ''Si'', ''Fe'', ''Cu'']'	Y (ABCD)	5.6052	-0.93	44.0261	11.0065	-23.691	-0.206	-0.115	2460	1726	1159	367	1970
'[''Si'', ''Ni'', ''Fe'', ''Cu'']'	Y (ABCD)	5.7186	1.07	46.7529	11.6882	-23.218	-0.088	0.004	1493	1692	786	-99	1625
'[''Ni'', ''Fe'', ''Si'', ''Cu'']'	Y (ABCD)	5.6748	0.3	45.6879	11.422	-23.375	-0.127	-0.036	1740	1658	1047	41	1685
'[''Ni'', ''Al'', ''P'', ''S'']'	Y (ABCD)	6.0788	7.44	56.1561	14.039	-17.297	0.176	0.721	261	1162	-4587	-451	862
'[''Al'', ''Ni'', ''P'', ''S'']'	Y (ABCD)	6.0499	6.93	55.3595	13.8399	-17.379	0.155	0.701	8	1457	-32	-724	974
'[''Ni'', ''P'', ''Al'', ''S'']'	Y (ABCD)	6.0526	6.98	55.4326	13.8582	-17.959	0.01	0.555	973	1093	15	-60	1053
'[''Ni'', ''Al'', ''P'', ''Fe'']'	Y (ABCD)	5.7927	2.38	48.5937	12.1484	-22.958	-0.056	0.394	693	1607	-942	-457	1302
'[''Al'', ''Ni'', ''P'', ''Fe'']'	Y (ABCD)	5.694	0.64	46.1533	11.5383	-23.79	-0.264	0.187	1905	1353	328	276	1537
'[''Ni'', ''P'', ''Al'', ''Fe'']'	Y (ABCD)	5.8559	3.5	50.2028	12.5507	-22.39	0.086	0.537	432	1592	-1459	-580	1205
'[''Ni'', ''Al'', ''P'', ''Cu'']'	Y (ABCD)	5.9303	4.82	52.1394	13.0348	-18.151	0.018	0.284	414	1590	-341	-588	1198
'[''Al'', ''Ni'', ''P'', ''Cu'']'	Y (ABCD)	5.9027	4.33	51.4142	12.8535	-18.458	-0.059	0.207	758	1500	-930	-371	1252
'[''Ni'', ''P'', ''Al'', ''Cu'']'	Y (ABCD)	5.9138	4.53	51.7067	12.9267	-18.187	0.009	0.275	482	1564	122	-541	1203
'[''Ni'', ''Al'', ''S'', ''Fe'']'	Y (ABCD)	5.9294	4.8	52.1161	13.029	-21.104	-0.032	0.227	798	1340	-162	-271	1159
'[''Al'', ''Ni'', ''S'', ''Fe'']'	Y (ABCD)	5.85	3.4	50.0492	12.5123	-21.331	-0.089	0.17	1367	1032	375	167	1144
'[''Si'', ''Ni'', ''S'', ''Cu'']'	Y (ABCD)	5.9795	5.69	53.4478	13.362	-17.886	0.062	0.248	1008	1204	-26	-98	1139
'[''Ni'', ''Mn'', ''Si'', ''Cu'']'	Y (ABCD)	5.7311	1.3	47.0609	11.7652	-24.203	-0.158	-0.125	1487	1661	921	-87	1603
'[''Ni'', ''Si'', ''S'', ''Cu'']'	Y (ABCD)	5.9849	5.78	53.5941	13.3985	-16.91	0.306	0.492	-109	1450	-2384	-780	931
'[''Si'', ''Ni'', ''S'', ''Fe'']'	Y (ABCD)	5.7882	2.3	48.4811	12.1203	-22.828	-0.045	0.324	1445	1420	381	13	1429
'[''Ni'', ''Al'', ''Si'', ''S'']'	Y (ABCD)	6.1222	8.21	57.3679	14.342	-17.294	0.216	0.776	293	1224	-580	-465	914
'[''Ni'', ''Si'', ''Al'', ''Fe'']'	Y (ABCD)	5.8093	2.68	49.0134	12.2533	-22.981	-0.023	0.443	831	1599	650	-384	1343
'[''Si'', ''Ni'', ''Al'', ''Fe'']'	Y (ABCD)	5.6665	0.15	45.487	11.3718	-24.719	-0.457	0.009	2722	1393	1121	665	1836
'[''Ni'', ''Al'', ''Si'', ''Fe'']'	Y (ABCD)	5.7617	1.84	47.8175	11.9544	-23.358	-0.117	0.349	919	1625	938	-353	1389
'[''Si'', ''Ni'', ''Al'', ''Cu'']'	Y (ABCD)	5.8168	2.81	49.2039	12.301	-19.164	-0.196	0.085	1037	1656	78	-309	1450
'[''Ni'', ''Al'', ''Si'', ''Cu'']'	Y (ABCD)	5.9018	4.31	51.3906	12.8477	-18.372	0.001	0.283	334	1840	199	-753	1338
'[''Ni'', ''Si'', ''P'', ''S'']'	Y (ABCD)	6.0254	6.5	54.6897	13.6724	-18.433	0.31	0.966	969	1030	-465	-30	1010
'[''Si'', ''Ni'', ''P'', ''S'']'	Y (ABCD)	6.0147	6.31	54.3966	13.5991	-18.168	0.376	1.032	100	1396	198	-648	964
'[''Ni'', ''P'', ''Si'', ''S'']'	Y (ABCD)	5.9961	5.98	53.8943	13.4736	-18.71	0.241	0.897	1305	1013	-168	146	1110
'[''Ni'', ''Si'', ''P'', ''Fe'']'	Y (ABCD)	5.8002	2.52	48.7833	12.1958	-23.807	0.15	0.711	447	1655	454	-604	1252
'[''Ni'', ''P'', ''Si'', ''Fe'']'	Y (ABCD)	5.8204	2.87	49.2945	12.3236	-23.579	0.207	0.768	347	1697	302	-675	1247
'[''Ni'', ''Si'', ''P'', ''Cu'']'	Y (ABCD)	5.8919	4.14	51.133	12.7832	-19.059	0.209	0.586	557	1537	308	-490	1210
'[''Si'', ''Ni'', ''P'', ''Cu'']'	Y (ABCD)	5.8921	4.14	51.138	12.7845	-19.541	0.088	0.466	1147	1467	-11	-160	1360
'[''Ni'', ''P'', ''Si'', ''Cu'']'	Y (ABCD)	5.8925	4.15	51.1492	12.7873	-19.028	0.216	0.594	643	1535	138	-446	1238
'[''Ni'', ''Si'', ''S'', ''Fe'']'	Y (ABCD)	5.8533	3.46	50.1356	12.5339	-21.847	0.2	0.57	552	1547	-4268	-497	1215
'[''Ni'', ''S'', ''Si'', ''Fe'']'	Y (ABCD)	5.8893	4.09	51.0671	12.7668	-21.657	0.247	0.617	624	1638	-3568	-507	1300
'[''Ni'', ''Si'', ''Mn'', ''Fe'']'	Y (ABCD)	5.6484	-0.17	45.0521	11.263	-29.156	-0.269	-0.051	2381	1808	1272	287	1999
'[''Mn'', ''Ni'', ''Si'', ''Fe'']'	Y (ABCD)	5.661	0.06	45.354	11.3385	-29.453	-0.343	-0.125	2706	1691	1292	507	2030
'[''Ni'', ''Mn'', ''Si'', ''Fe'']'	Y (ABCD)	5.6469	-0.19	45.0167	11.2542	-28.872	-0.198	0.02	1741	2098	926	-179	1979
'[''Mg'', ''Ni'', ''Si'', ''Al'']'	Y (ABCD)	6.1534	8.76	58.2498	14.5624	-15.902	0.059	0.276	218	1220	-2493	-501	886
'[''Ni'', ''Si'', ''Mg'', ''Al'']'	Y (ABCD)	6.1649	8.96	58.5772	14.6443	-16.034	0.026	0.243	319	829	-641	-255	659
'[''Ni'', ''Mg'', ''Si'', ''P'']'	Y (ABCD)	6.1469	8.65	58.0656	14.5164	-16.896	0.189	0.502	588	1093	-555	-253	924
'[''Mg'', ''Ni'', ''Si'', ''P'']'	Y (ABCD)	6.1109	8.01	57.0487	14.2622	-17.185	0.117	0.43	494	1168	65	-337	943
'[''Ni'', ''Si'', ''Mg'', ''P'']'	Y (ABCD)	6.1768	9.17	58.9166	14.7292	-17.374	0.07	0.382	646	1111	-790	-233	956
'[''Ni'', ''Mg'', ''Si'', ''S'']'	Y (ABCD)	6.2677	10.78	61.5549	15.3887	-15.023	0.217	0.338	231	1043	-81	-406	773
'[''Mg'', ''Ni'', ''Si'', ''S'']'	Y (ABCD)	6.2125	9.8	59.9434	14.9859	-15.757	0.034	0.155	462	1118	-2212	-328	899
'[''Ni'', ''Si'', ''Mg'', ''S'']'	Y (ABCD)	6.2515	10.49	61.0788	15.2697	-15.949	-0.014	0.107	425	1131	-1644	-353	896
'[''Ni'', ''Mg'', ''Si'', ''Fe'']'	Y (ABCD)	5.8993	4.27	51.3264	12.8316	-20.706	-0.02	0.007	988	1098	660	-55	1061
'[''Mg'', ''Ni'', ''Si'', ''Fe'']'	Y (ABCD)	5.7478	1.59	47.474	11.8685	-21.57	-0.236	-0.209	2133	1217	922	458	1522
'[''Ni'', ''Si'', ''Mg'', ''Fe'']'	Y (ABCD)	5.9549	5.25	52.7917	13.1979	-20.271	0.089	0.115	930	1297	140	-183	1174
'[''Ni'', ''Mg'', ''Si'', ''Cu'']'	Y (ABCD)	5.9897	5.87	53.7235	13.4309	-16.054	0.015	-0.143	656	1183	390	-264	1007
'[''Mg'', ''Ni'', ''Si'', ''Cu'']'	Y (ABCD)	5.8922	4.14	51.1418	12.7854	-17.064	-0.237	-0.395	1610	1200	476	205	1337
'[''Ni'', ''Si'', ''Mg'', ''Cu'']'	Y (ABCD)	5.9585	5.31	52.8861	13.2215	-16.499	-0.096	-0.254	949	1194	320	-123	1112
'[''Ni'', ''Mg'', ''Al'', ''P'']'	Y (ABCD)	6.208	9.72	59.8121	14.953	-15.742	0.06	0.261	425	988	-1000	-282	801
'[''Ni'', ''Mg'', ''Si'', ''Al'']'	Y (ABCD)	6.1559	8.8	58.3209	14.5802	-16.279	-0.035	0.182	291	1020	-607	-365	777
'[''Mg'', ''Ni'', ''Al'', ''P'']'	Y (ABCD)	6.1751	9.14	58.867	14.7167	-16.42	-0.11	0.092	871	931	275	-30	911
'[''Ni'', ''Mn'', ''Mg'', ''Cu'']'	Y (ABCD)	6.0062	6.16	54.167	13.5417	-19.352	0.071	-0.446	935	1001	634	-33	979
'[''Ni'', ''Mg'', ''Mn'', ''Cu'']'	Y (ABCD)	5.9871	5.82	53.6531	13.4133	-19.295	0.085	-0.432	776	1085	858	-155	982
'[''Ni'', ''Mg'', ''Mn'', ''Si'']'	Y (ABCD)	5.7877	2.3	48.4678	12.117	-21.9	-0.143	-0.174	2330	1035	818	648	1466
'[''Mg'', ''Ni'', ''Mn'', ''Si'']'	Y (ABCD)	6.0029	6.1	54.0773	13.5193	-21.665	-0.084	-0.115	1066	1123	543	-29	1104
'[''Ni'', ''Mn'', ''Mg'', ''Si'']'	Y (ABCD)	6.0294	6.57	54.7984	13.6996	-21.388	-0.015	-0.046	1018	1136	359	-59	1096
'[''Ni'', ''Mg'', ''Mn'', ''Al'']'	Y (ABCD)	6.0944	7.72	56.5898	14.1475	-20.274	-0.154	-0.296	1094	871	748	112	945
'[''Mg'', ''Ni'', ''Mn'', ''Al'']'	Y (ABCD)	6.1013	7.84	56.7819	14.1955	-20.068	-0.103	-0.245	1096	942	838	77	993
'[''Ni'', ''Mn'', ''Mg'', ''Al'']'	Y (ABCD)	6.1008	7.83	56.7678	14.1919	-20.109	-0.113	-0.255	1152	947	778	102	1016
'[''Ni'', ''Mg'', ''Mn'', ''P'']'	Y (ABCD)	5.7202	1.1	46.7922	11.6981	-21.459	-0.072	-0.118	1967	1268	254	349	1501
'[''Mg'', ''Ni'', ''Mn'', ''P'']'	Y (ABCD)	5.9946	5.95	53.8554	13.4638	-21.601	-0.107	-0.154	781	1068	431	-143	972
'[''Ni'', ''Mn'', ''Mg'', ''P'']'	Y (ABCD)	6.0621	7.15	55.6932	13.9233	-21.009	0.041	-0.006	619	1116	-2905	-249	950
'[''Ni'', ''Mg'', ''Mn'', ''S'']'	Y (ABCD)	6.0998	7.81	56.7406	14.1852	-19.35	0.016	-0.222	343	839	-592	-248	674
'[''Mg'', ''Ni'', ''Mn'', ''S'']'	Y (ABCD)	6.1471	8.65	58.0689	14.5172	-19.998	-0.146	-0.384	534	707	118	-86	650
'[''Ni'', ''Mn'', ''Mg'', ''S'']'	Y (ABCD)	6.2157	9.86	60.0349	15.0087	-19.326	0.022	-0.216	581	1017	-1265	-218	871
'[''Ni'', ''Mg'', ''Mn'', ''Fe'']'	Y (ABCD)	5.8303	3.05	49.5473	12.3868	-23.148	0.25	-0.083	1440	1120	925	160	1227
'[''Mg'', ''Ni'', ''Mn'', ''Fe'']'	Y (ABCD)	5.8439	3.29	49.8951	12.4738	-23.601	0.136	-0.197	1662	959	845	352	1193
'[''Ni'', ''Mn'', ''Mg'', ''Fe'']'	Y (ABCD)	5.9974	6	53.9292	13.4823	-23.313	0.209	-0.124	730	995	272	-132	906
'[''Mg'', ''Ni'', ''Mn'', ''Cu'']'	Y (ABCD)	6.0064	6.16	54.1717	13.5429	-19.78	-0.036	-0.553	1254	963	751	146	1060
'[''Ni'', ''S'', ''Al'', ''Fe'']'	Y (ABCD)	5.9907	5.88	53.7504	13.4376	-20.527	0.112	0.371	575	1382	-659	-403	1113
'[''Ni'', ''Al'', ''Mg'', ''P'']'	Y (ABCD)	6.2076	9.72	59.8004	14.9501	-16.116	-0.034	0.168	765	920	-148	-77	868
'[''Mg'', ''Ni'', ''Al'', ''S'']'	Y (ABCD)	6.2572	10.59	61.2468	15.3117	-14.907	-0.171	-0.161	630	641	50	-5	637
'[''Ni'', ''Mg'', ''S'', ''Cu'']'	Y (ABCD)	6.1124	8.04	57.0934	14.2733	-14.518	-0.08	-0.445	438	1140	171	-351	906
'[''Mg'', ''Ni'', ''S'', ''Cu'']'	Y (ABCD)	6.0573	7.06	55.5609	13.8902	-14.581	-0.095	-0.461	550	1101	118	-276	917
'[''Ni'', ''S'', ''Mg'', ''Cu'']'	Y (ABCD)	6.0796	7.46	56.1783	14.0446	-14.925	-0.182	-0.547	809	926	-1782	-58	887
'[''Ni'', ''Mg'', ''Fe'', ''Cu'']'	Y (ABCD)	5.9171	4.58	51.7913	12.9478	-18.347	0.146	-0.313	954	1233	826	-140	1140
'[''Mg'', ''Ni'', ''Fe'', ''Cu'']'	Y (ABCD)	5.9308	4.82	52.152	13.038	-18.789	0.036	-0.424	1258	1068	709	95	1131
'[''Ni'', ''Fe'', ''Mg'', ''Cu'']'	Y (ABCD)	5.9094	4.45	51.5914	12.8978	-18.637	0.074	-0.386	1212	1145	760	34	1167
'[''Ni'', ''Mn'', ''Si'', ''Al'']'	Y (ABCD)	5.8518	3.43	50.0977	12.5244	-24.082	-0.123	0.286	495	1264	674	-384	1008
'[''Mn'', ''Ni'', ''Si'', ''Al'']'	Y (ABCD)	5.9157	4.56	51.7547	12.9387	-23.725	-0.033	0.375	581	1499	-448	-459	1193
'[''Ni'', ''Si'', ''Mn'', ''Al'']'	Y (ABCD)	5.6772	0.34	45.7456	11.4364	-25.153	-0.39	0.018	2529	1444	1146	543	1805
'[''Ni'', ''Mn'', ''Si'', ''P'']'	Y (ABCD)	5.8859	4.03	50.9769	12.7442	-24.429	0.17	0.674	70	1495	169	-712	1020
'[''Mn'', ''Ni'', ''Si'', ''P'']'	Y (ABCD)	5.8334	3.1	49.6246	12.4061	-24.786	0.08	0.585	375	1574	630	-599	1174
'[''Ni'', ''Si'', ''Mn'', ''P'']'	Y (ABCD)	5.6918	0.6	46.0988	11.5247	-25.795	-0.172	0.332	2117	1399	170	359	1638
'[''Ni'', ''Mn'', ''Si'', ''S'']'	Y (ABCD)	5.955	5.25	52.7935	13.1984	-22.457	0.223	0.535	378	1614	-788	-618	1202
'[''Mn'', ''Ni'', ''Si'', ''S'']'	Y (ABCD)	5.9235	4.7	51.9596	12.9899	-23.036	0.078	0.39	470	1572	-680	-551	1204
'[''Ni'', ''Si'', ''Mn'', ''S'']'	Y (ABCD)	5.835	3.13	49.6668	12.4167	-23.768	-0.105	0.208	1395	820	370	288	1012
'[''Ni'', ''S'', ''Mg'', ''Fe'']'	Y (ABCD)	6.1263	8.28	57.4833	14.3708	-18.254	0.114	-0.067	530	1006	-1636	-238	847
'[''Ni'', ''Mg'', ''Al'', ''S'']'	Y (ABCD)	6.3369	12	63.6162	15.9041	-13.947	0.069	0.079	242	843	-736	-300	643
'[''Mg'', ''Ni'', ''S'', ''Fe'']'	Y (ABCD)	5.9229	4.69	51.9448	12.9862	-18.521	0.048	-0.133	811	826	-199	-8	821
'[''Ni'', ''P'', ''Mg'', ''Cu'']'	Y (ABCD)	5.9619	5.38	52.9786	13.2446	-16.44	-0.12	-0.294	764	1213	624	-225	1063
'[''Ni'', ''Al'', ''Mg'', ''S'']'	Y (ABCD)	6.3419	12.09	63.7688	15.9422	-14.538	-0.079	-0.069	446	791	-352	-172	676
'[''Ni'', ''Mg'', ''Al'', ''Fe'']'	Y (ABCD)	6.0386	6.73	55.0499	13.7625	-19.031	-0.019	-0.104	1041	1020	310	11	1027
'[''Mg'', ''Ni'', ''Al'', ''Fe'']'	Y (ABCD)	5.8945	4.18	51.2004	12.8001	-19.57	-0.154	-0.238	1958	865	977	546	1229
'[''Ni'', ''Al'', ''Mg'', ''Fe'']'	Y (ABCD)	6.0456	6.85	55.2394	13.8099	-18.933	0.006	-0.079	917	1086	-180	-85	1030
'[''Ni'', ''Mg'', ''Al'', ''Cu'']'	Y (ABCD)	6.0525	6.98	55.4299	13.8575	-14.831	-0.097	-0.366	1021	1134	788	-56	1096
'[''Mg'', ''Ni'', ''Al'', ''Cu'']'	Y (ABCD)	6.011	6.24	54.2976	13.5744	-15.694	-0.313	-0.582	1536	917	851	309	1123
'[''Ni'', ''Al'', ''Mg'', ''Cu'']'	Y (ABCD)	6.0476	6.89	55.2968	13.8242	-15.05	-0.152	-0.421	1050	1104	705	-27	1086
'[''Ni'', ''Mg'', ''P'', ''S'']'	Y (ABCD)	6.1976	9.54	59.5126	14.8781	-15.167	0.143	0.248	231	1181	-4278	-475	865
'[''Mg'', ''Ni'', ''P'', ''S'']'	Y (ABCD)	6.1779	9.19	58.9474	14.7369	-15.506	0.058	0.163	-186	1339	-376	-762	831
'[''Ni'', ''P'', ''Mg'', ''S'']'	Y (ABCD)	6.1974	9.54	59.5064	14.8766	-16.373	-0.159	-0.053	741	1087	-12136	-173	971
'[''Ni'', ''Mg'', ''P'', ''Fe'']'	Y (ABCD)	5.887	4.05	51.0063	12.7516	-20.662	-0.048	-0.037	840	1144	-494	-152	1043
'[''Mg'', ''Ni'', ''P'', ''Fe'']'	Y (ABCD)	5.7375	1.41	47.2174	11.8044	-21.026	-0.139	-0.128	1763	938	90	413	1213
'[''Ni'', ''P'', ''Mg'', ''Fe'']'	Y (ABCD)	5.975	5.61	53.3289	13.3322	-19.97	0.125	0.136	614	1221	220	-303	1019
'[''Ni'', ''Mg'', ''P'', ''Cu'']'	Y (ABCD)	6.0085	6.2	54.2302	13.5576	-15.992	-0.008	-0.182	527	1189	392	-331	968
'[''Mg'', ''Ni'', ''P'', ''Cu'']'	Y (ABCD)	5.9057	4.38	51.4937	12.8734	-16.574	-0.154	-0.327	948	1180	132	-116	1103
'[''Ni'', ''Mg'', ''S'', ''Fe'']'	Y (ABCD)	6.0181	6.37	54.4893	13.6223	-18.954	-0.061	-0.241	498	801	-2979	-151	700
'[''Ni'', ''Al'', ''S'', ''Cu'']'	Y (ABCD)	6.008	6.19	54.2162	13.5541	-16.553	-0.023	0.052	674	1205	198	-266	1028
'[''Al'', ''Ni'', ''S'', ''Cu'']'	Y (ABCD)	5.9988	6.03	53.967	13.4918	-16.857	-0.099	-0.024	853	1277	230	-212	1136
'[''Ni'', ''S'', ''Al'', ''Cu'']'	Y (ABCD)	5.9974	6	53.9306	13.4827	-16.633	-0.043	0.032	785	1275	-620	-245	1112
'[''Mg'', ''P'', ''Al'', ''Fe'']'	Y (ABCD)	6.2276	10.07	60.3822	15.0955	-18.109	0.161	0.389	72	915	399	-422	634
'[''Mg'', ''Al'', ''P'', ''Cu'']'	Y (ABCD)	6.392	12.98	65.2891	16.3223	-13.483	0.189	0.233	421	772	103	-175	655
'[''Al'', ''Mg'', ''P'', ''Cu'']'	Y (ABCD)	6.4116	13.32	65.8923	16.4731	-13.665	0.143	0.188	293	682	-783	-194	552
'[''Mg'', ''P'', ''Al'', ''Cu'']'	Y (ABCD)	6.334	11.95	63.5304	15.8826	-14.137	0.025	0.07	213	709	-107	-248	543
'[''Mg'', ''Al'', ''S'', ''Fe'']'	Y (ABCD)	6.2999	11.35	62.5082	15.6271	-15.897	0.274	0.311	15	737	171	-361	496
'[''Al'', ''Mg'', ''S'', ''Fe'']'	Y (ABCD)	6.1307	8.36	57.6077	14.4019	-16.822	0.042	0.079	669	937	-848	-134	848
'[''Mg'', ''S'', ''Al'', ''Fe'']'	Y (ABCD)	6.3333	11.94	63.5086	15.8771	-16.645	0.087	0.123	574	717	167	-72	670
'[''Mg'', ''Al'', ''S'', ''Cu'']'	Y (ABCD)	6.5592	15.93	70.5507	17.6377	-11.81	0.167	0.02	72	665	-173	-297	467
'[''Al'', ''Mg'', ''S'', ''Cu'']'	Y (ABCD)	6.5327	15.46	69.6985	17.4246	-12.357	0.031	-0.117	125	730	-429	-302	528
'[''Mg'', ''S'', ''Al'', ''Cu'']'	Y (ABCD)	6.4632	14.24	67.498	16.8745	-12.951	-0.118	-0.265	387	750	-24	-182	629
'[''Mg'', ''Al'', ''Fe'', ''Cu'']'	Y (ABCD)	6.118	8.13	57.2504	14.3126	-16.907	0.077	-0.165	836	909	605	-37	885
'[''Al'', ''Mg'', ''Fe'', ''Cu'']'	Y (ABCD)	6.1406	8.53	57.8853	14.4713	-16.55	0.166	-0.076	412	1199	-462	-394	937
'[''Mg'', ''Fe'', ''Al'', ''Cu'']'	Y (ABCD)	6.0594	7.1	55.6208	13.9052	-17.333	-0.03	-0.272	1047	838	741	104	908
'[''Mg'', ''P'', ''S'', ''Fe'']'	Y (ABCD)	6.2317	10.14	60.4995	15.1249	-17.217	0.323	0.455	81	872	-2021	-396	608
'[''P'', ''Mg'', ''S'', ''Fe'']'	Y (ABCD)	6.1028	7.86	56.8224	14.2056	-19.268	-0.19	-0.058	1152	842	-597	155	945
'[''Al'', ''Mg'', ''P'', ''Fe'']'	Y (ABCD)	6.016	6.33	54.4338	13.6085	-18.477	0.069	0.297	820	1138	-728	-159	1032
'[''Mg'', ''S'', ''P'', ''Fe'']'	Y (ABCD)	6.2457	10.39	60.9085	15.2271	-17.604	0.226	0.358	152	894	-3948	-371	647
'[''Mg'', ''Al'', ''P'', ''Fe'']'	Y (ABCD)	6.0465	6.87	55.2652	13.8163	-17.677	0.269	0.497	178	1201	402	-512	860
'[''Al'', ''Mg'', ''P'', ''S'']'	Y (ABCD)	6.5417	15.62	69.9858	17.4965	-13.396	0.155	0.479	50	873	-342	-411	598
'[''Si'', ''Mg'', ''P'', ''Fe'']'	Y (ABCD)	5.9767	5.64	53.3741	13.3435	-20.163	0.065	0.404	1047	1109	-153	-31	1088
'[''Mg'', ''P'', ''Si'', ''Fe'']'	Y (ABCD)	6.0508	6.95	55.3833	13.8458	-19.266	0.289	0.629	709	990	523	-140	896
'[''Mg'', ''Si'', ''P'', ''Cu'']'	Y (ABCD)	6.3018	11.38	62.5646	15.6411	-14.711	0.3	0.455	312	886	-63	-287	694
'[''Si'', ''Mg'', ''P'', ''Cu'']'	Y (ABCD)	6.3252	11.8	63.2654	15.8163	-14.956	0.239	0.394	309	1001	-809	-346	770
'[''Mg'', ''P'', ''Si'', ''Cu'']'	Y (ABCD)	6.2794	10.99	61.8994	15.4749	-15.1	0.203	0.358	575	708	237	-67	664
'[''Mg'', ''Si'', ''S'', ''Fe'']'	Y (ABCD)	6.2354	10.21	60.6084	15.1521	-17.046	0.404	0.552	-19	823	376	-421	542
'[''Si'', ''Mg'', ''S'', ''Fe'']'	Y (ABCD)	6.0682	7.25	55.8624	13.9656	-18.684	-0.005	0.143	1007	1084	-457	-39	1058
'[''Mg'', ''S'', ''Si'', ''Fe'']'	Y (ABCD)	6.2493	10.46	61.016	15.254	-17.716	0.237	0.385	212	858	-17	-323	643
'[''Mg'', ''Si'', ''S'', ''Cu'']'	Y (ABCD)	6.4121	13.33	65.907	16.4767	-12.942	0.302	0.266	-94	1004	-523	-549	638
'[''Si'', ''Mg'', ''S'', ''Cu'']'	Y (ABCD)	6.3862	12.87	65.1124	16.2781	-13.661	0.122	0.086	-21	1103	-1623	-562	728
'[''Mg'', ''S'', ''Si'', ''Cu'']'	Y (ABCD)	6.3701	12.59	64.6206	16.1552	-13.803	0.087	0.051	68	927	32	-430	640
'[''Mg'', ''Si'', ''Fe'', ''Cu'']'	Y (ABCD)	5.9463	5.1	52.5635	13.1409	-18.617	0.067	-0.064	783	971	599	-94	909
'[''Si'', ''Mg'', ''Fe'', ''Cu'']'	Y (ABCD)	6.0731	7.34	55.9992	13.9998	-17.74	0.286	0.155	415	1084	-15	-334	861
'[''Mg'', ''Fe'', ''Si'', ''Cu'']'	Y (ABCD)	5.895	4.19	51.2148	12.8037	-18.945	-0.015	-0.146	1459	804	660	328	1022
'[''Mg'', ''Al'', ''P'', ''S'']'	Y (ABCD)	6.5137	15.13	69.0913	17.2728	-13.897	0.03	0.353	125	871	-4769	-373	622
'[''Mg'', ''P'', ''Al'', ''S'']'	Y (ABCD)	6.4175	13.43	66.0754	16.5189	-15.345	-0.332	-0.009	674	802	-133	-64	759
'[''Mg'', ''Si'', ''P'', ''Fe'']'	Y (ABCD)	6.0425	6.8	55.1566	13.7891	-19.008	0.354	0.693	589	1074	529	-242	912
'[''Mg'', ''P'', ''S'', ''Cu'']'	Y (ABCD)	6.3349	11.97	63.5552	15.8888	-13.229	0.191	0.14	77	965	-2308	-444	669
'[''Mg'', ''S'', ''P'', ''Cu'']'	Y (ABCD)	6.2953	11.27	62.3732	15.5933	-13.787	0.052	0	339	907	-642	-284	718
'[''Si'', ''Mn'', ''P'', ''S'']'	Y (ABCD)	5.9261	4.74	52.028	13.007	-21.068	0.519	1.145	165	1469	-55	-652	1034
'[''Mn'', ''P'', ''Si'', ''S'']'	Y (ABCD)	5.8702	3.75	50.5705	12.6426	-22.467	0.169	0.795	2060	870	673	595	1267
'[''Mn'', ''Si'', ''P'', ''Fe'']'	Y (ABCD)	5.798	2.48	48.7281	12.182	-27.479	0.099	0.631	1270	1769	-186	-250	1603
'[''Si'', ''Mn'', ''P'', ''Fe'']'	Y (ABCD)	5.5368	-2.14	42.4349	10.6087	-29.369	-0.373	0.158	4464	1170	653	1647	2268
'[''Mn'', ''P'', ''Si'', ''Fe'']'	Y (ABCD)	5.7884	2.31	48.4857	12.1214	-27.547	0.082	0.614	1086	1583	902	-248	1418
'[''Mn'', ''Si'', ''P'', ''Cu'']'	Y (ABCD)	5.9941	5.94	53.8422	13.4605	-22.048	0.329	0.676	235	1514	302	-639	1088
'[''Si'', ''Mn'', ''P'', ''Cu'']'	Y (ABCD)	5.8548	3.48	50.1745	12.5436	-22.836	0.132	0.479	815	1138	259	-162	1030
'[''Mn'', ''P'', ''Si'', ''Cu'']'	Y (ABCD)	5.9855	5.79	53.6104	13.4026	-22.341	0.256	0.603	266	1269	353	-502	935
'[''Mn'', ''Si'', ''S'', ''Fe'']'	Y (ABCD)	5.9103	4.46	51.6147	12.9037	-25.412	0.177	0.516	1274	1391	-897	-58	1352
'[''Si'', ''Mn'', ''S'', ''Fe'']'	Y (ABCD)	5.6252	-0.58	44.5	11.125	-26.612	-0.124	0.216	3373	1240	800	1067	1951
'[''Mn'', ''S'', ''Si'', ''Fe'']'	Y (ABCD)	5.8938	4.17	51.1828	12.7957	-25.532	0.147	0.486	1075	1168	674	-46	1137
'[''Mn'', ''Si'', ''S'', ''Cu'']'	Y (ABCD)	6.0201	6.4	54.544	13.636	-20.078	0.382	0.537	492	1348	-45	-428	1062
'[''Si'', ''Mn'', ''S'', ''Cu'']'	Y (ABCD)	6.0408	6.77	55.108	13.777	-21.231	0.094	0.249	597	876	-88	-139	783
'[''Mn'', ''S'', ''Si'', ''Cu'']'	Y (ABCD)	6.0856	7.56	56.345	14.0863	-20.665	0.235	0.391	140	1152	-2545	-506	814
'[''Mn'', ''Si'', ''Fe'', ''Cu'']'	Y (ABCD)	5.6793	0.38	45.7967	11.4492	-26.777	-0.109	-0.049	1824	1879	1069	-28	1861
'[''Mn'', ''Si'', ''P'', ''S'']'	Y (ABCD)	5.9081	4.42	51.5554	12.8888	-21.679	0.366	0.992	403	382	157	11	389
'[''P'', ''Mg'', ''S'', ''Cu'']'	Y (ABCD)	6.3216	11.73	63.1565	15.7891	-14.4	-0.101	-0.153	236	958	-2230	-361	717
'[''Mn'', ''Al'', ''Si'', ''Cu'']'	Y (ABCD)	6.0344	6.66	54.935	13.7337	-21.016	0.208	0.46	-72	1309	-147	-690	848
'[''Mn'', ''Si'', ''Al'', ''Cu'']'	Y (ABCD)	5.9248	4.72	51.9962	12.999	-21.523	0.082	0.333	8	1340	524	-666	896
'[''Mg'', ''P'', ''Fe'', ''Cu'']'	Y (ABCD)	5.9578	5.3	52.8677	13.2169	-18.617	0.028	-0.118	622	966	-753	-172	851
'[''P'', ''Mg'', ''Fe'', ''Cu'']'	Y (ABCD)	6.109	7.98	56.9975	14.2494	-17.619	0.277	0.131	351	1035	220	-342	807
'[''Mg'', ''Fe'', ''P'', ''Cu'']'	Y (ABCD)	5.9051	4.37	51.478	12.8695	-18.41	0.08	-0.067	949	1080	-320	-65	1036
'[''Mg'', ''S'', ''Fe'', ''Cu'']'	Y (ABCD)	6.1536	8.76	58.2536	14.5634	-17.107	-0.034	-0.372	717	778	-213	-31	758
'[''S'', ''Mg'', ''Fe'', ''Cu'']'	Y (ABCD)	6.2593	10.63	61.3079	15.327	-16.215	0.189	-0.15	403	886	-662	-242	725
'[''Mg'', ''Fe'', ''S'', ''Cu'']'	Y (ABCD)	6.1201	8.17	57.3073	14.3268	-16.283	0.171	-0.167	148	872	-2067	-362	630
'[''Mn'', ''Si'', ''Al'', ''P'']'	Y (ABCD)	5.8818	3.96	50.8721	12.718	-22.914	0.118	0.84	890	1535	403	-323	1320
'[''Si'', ''Mn'', ''Al'', ''P'']'	Y (ABCD)	5.9065	4.4	51.5147	12.8787	-22.217	0.292	1.014	1306	1248	496	29	1267
'[''Mn'', ''Al'', ''Si'', ''P'']'	Y (ABCD)	5.8909	4.12	51.1064	12.7766	-22.291	0.274	0.996	1206	1294	701	-44	1265
'[''Mn'', ''Si'', ''Al'', ''S'']'	Y (ABCD)	5.9563	5.28	52.8288	13.2072	-21.296	0.083	0.613	887	1458	393	-285	1267
'[''Si'', ''Mn'', ''Al'', ''S'']'	Y (ABCD)	5.9346	4.89	52.2522	13.063	-20.237	0.348	0.878	1794	898	581	448	1196
'[''Mn'', ''Al'', ''Si'', ''S'']'	Y (ABCD)	5.9792	5.68	53.4409	13.3602	-20.343	0.321	0.852	591	1330	626	-369	1083
'[''Mn'', ''Si'', ''Al'', ''Fe'']'	Y (ABCD)	5.7787	2.14	48.2425	12.0606	-26.85	-0.122	0.313	1393	1675	1127	-141	1581
'[''Si'', ''Mn'', ''Al'', ''Fe'']'	Y (ABCD)	5.6602	0.04	45.334	11.3335	-27.751	-0.347	0.088	2658	1734	1148	462	2042
'[''Mn'', ''Al'', ''Si'', ''Fe'']'	Y (ABCD)	5.7987	2.49	48.7457	12.1864	-26.813	-0.113	0.323	1469	1819	997	-175	1702
'[''Si'', ''Mn'', ''Al'', ''Cu'']'	Y (ABCD)	5.8284	3.02	49.4983	12.3746	-22.073	-0.056	0.196	1397	1094	741	151	1195
'[''Mn'', ''Fe'', ''Si'', ''Cu'']'	Y (ABCD)	5.7216	1.13	46.8274	11.7069	-26.679	-0.085	-0.024	1591	1547	1120	22	1562
'[''Mg'', ''P'', ''Si'', ''S'']'	Y (ABCD)	6.4168	13.41	66.053	16.5133	-15.982	-0.073	0.361	620	699	8	-39	673
'[''Mg'', ''Si'', ''P'', ''S'']'	Y (ABCD)	6.4496	13.99	67.0703	16.7676	-15.02	0.167	0.602	297	881	-4682	-292	687
'[''Mn'', ''Mg'', ''Si'', ''P'']'	Y (ABCD)	6.2456	10.39	60.9049	15.2262	-19.831	0.323	0.605	110	955	-1928	-422	673
'[''Mg'', ''Si'', ''Mn'', ''P'']'	Y (ABCD)	5.983	5.75	53.5435	13.3859	-20.76	0.091	0.373	952	1172	-60	-110	1098
'[''Mg'', ''Mn'', ''Si'', ''S'']'	Y (ABCD)	6.3819	12.8	64.9823	16.2456	-18.503	0.215	0.306	-30	844	-105	-437	553
'[''Mn'', ''Mg'', ''Si'', ''S'']'	Y (ABCD)	6.408	13.26	65.7827	16.4457	-18.239	0.281	0.372	-146	890	-17	-518	544
'[''Mg'', ''Si'', ''Mn'', ''S'']'	Y (ABCD)	6.0529	6.98	55.4412	13.8603	-19.365	0	0.091	795	1174	45	-190	1048
'[''Mg'', ''Mn'', ''Si'', ''Fe'']'	Y (ABCD)	5.831	3.06	49.5641	12.391	-24.232	-0.033	-0.038	1392	1413	685	-11	1406
'[''Mn'', ''Mg'', ''Si'', ''Fe'']'	Y (ABCD)	5.8883	4.07	51.0391	12.7598	-24.047	0.013	0.009	1557	1227	756	165	1337
'[''Mg'', ''Si'', ''Mn'', ''Fe'']'	Y (ABCD)	5.8646	3.65	50.4251	12.6063	-23.989	0.028	0.023	1734	1331	756	201	1465
'[''Mg'', ''Mn'', ''Si'', ''Cu'']'	Y (ABCD)	6.0266	6.52	54.7203	13.6801	-19.452	0.034	-0.155	781	811	255	-15	801
'[''Mn'', ''Mg'', ''Si'', ''Cu'']'	Y (ABCD)	6.1769	9.17	58.9181	14.7295	-18.727	0.215	0.026	608	935	-48	-163	826
'[''Mg'', ''Si'', ''Mn'', ''Cu'']'	Y (ABCD)	6.1091	7.98	56.9992	14.2498	-19.489	0.024	-0.164	708	845	449	-69	799
'[''Mg'', ''Mn'', ''Al'', ''P'']'	Y (ABCD)	6.3451	12.15	63.865	15.9662	-18.698	0.189	0.36	157	948	216	-396	684
'[''Mn'', ''Mg'', ''Al'', ''P'']'	Y (ABCD)	6.344	12.13	63.8304	15.9576	-18.618	0.209	0.38	-14	857	-499	-435	566
'[''Mg'', ''Al'', ''Mn'', ''P'']'	Y (ABCD)	6.3056	11.45	62.6788	15.6697	-19.085	0.092	0.263	270	875	-3418	-303	674
'[''Mg'', ''Mn'', ''Al'', ''S'']'	Y (ABCD)	6.4652	14.27	67.5592	16.8898	-17.202	0.123	0.102	92	672	-20	-290	479
'[''Mg'', ''Mn'', ''Si'', ''P'']'	Y (ABCD)	6.1635	8.94	58.5349	14.6337	-19.92	0.301	0.583	170	928	418	-379	676
'[''Mn'', ''Mg'', ''Al'', ''S'']'	Y (ABCD)	6.4621	14.22	67.4632	16.8658	-16.974	0.18	0.159	-136	713	-270	-425	430
'[''Mg'', ''Si'', ''Mn'', ''Al'']'	Y (ABCD)	6.1003	7.82	56.753	14.1882	-19.119	0.122	0.309	260	1095	222	-417	817
'[''Mg'', ''Mn'', ''Si'', ''Al'']'	Y (ABCD)	6.248	10.43	60.9763	15.2441	-18.638	0.243	0.429	-250	826	-733	-538	467
'[''Ni'', ''Al'', ''Fe'', ''Cu'']'	Y (ABCD)	5.7632	1.86	47.8552	11.9638	-21.812	-0.154	-0.174	1236	1421	945	-93	1359
'[''Al'', ''Ni'', ''Fe'', ''Cu'']'	Y (ABCD)	5.8028	2.56	48.849	12.2123	-21.97	-0.193	-0.213	1625	1462	1062	82	1516
'[''Ni'', ''Fe'', ''Al'', ''Cu'']'	Y (ABCD)	5.7829	2.21	48.3477	12.0869	-21.824	-0.157	-0.177	1541	1461	1071	40	1487
'[''Ni'', ''P'', ''S'', ''Fe'']'	Y (ABCD)	5.9117	4.49	51.6515	12.9129	-21.181	0.327	0.682	-39	1558	-4087	-799	1026
'[''P'', ''Ni'', ''S'', ''Fe'']'	Y (ABCD)	5.8035	2.58	48.8667	12.2167	-22.808	-0.08	0.275	1478	1081	359	199	1213
'[''Ni'', ''S'', ''P'', ''Fe'']'	Y (ABCD)	5.9368	4.93	52.3109	13.0777	-21.123	0.342	0.696	-9	1557	-35	-783	1035
'[''Ni'', ''P'', ''S'', ''Cu'']'	Y (ABCD)	5.9938	5.94	53.8324	13.4581	-16.463	0.379	0.549	-69	1576	-37	-823	1028
'[''P'', ''Ni'', ''S'', ''Cu'']'	Y (ABCD)	5.9487	5.14	52.6266	13.1567	-17.69	0.072	0.242	987	1424	1	-218	1278
'[''Ni'', ''S'', ''P'', ''Cu'']'	Y (ABCD)	5.9902	5.88	53.7362	13.434	-16.518	0.365	0.535	73	1548	151	-738	1056
'[''Ni'', ''P'', ''Fe'', ''Cu'']'	Y (ABCD)	5.5996	-1.03	43.8955	10.9739	-23.193	-0.12	-0.045	1741	1173	338	284	1362
'[''P'', ''Ni'', ''Fe'', ''Cu'']'	Y (ABCD)	5.7496	1.62	47.5163	11.8791	-22.383	0.082	0.158	1190	1529	-108	-170	1416
'[''Ni'', ''Fe'', ''P'', ''Cu'']'	Y (ABCD)	5.6755	0.31	45.7049	11.4262	-22.822	-0.027	0.048	1409	1446	609	-19	1434
'[''Ni'', ''S'', ''Fe'', ''Cu'']'	Y (ABCD)	5.7424	1.49	47.338	11.8345	-20.708	0.061	-0.055	1251	1072	-15	89	1132
'[''S'', ''Ni'', ''Fe'', ''Cu'']'	Y (ABCD)	5.879	3.91	50.7984	12.6996	-20.111	0.21	0.094	791	1344	63	-277	1160
'[''Ni'', ''Fe'', ''S'', ''Cu'']'	Y (ABCD)	5.7998	2.51	48.772	12.193	-20.556	0.099	-0.017	1037	1269	404	-116	1192
'[''Mn'', ''Mg'', ''Si'', ''Al'']'	Y (ABCD)	6.3349	11.97	63.5574	15.8893	-18.696	0.228	0.415	215	874	-2274	-329	654
'[''Si'', ''Mg'', ''P'', ''S'']'	Y (ABCD)	6.4933	14.77	68.4451	17.1113	-14.344	0.336	0.77	27	945	-220	-459	639
'[''Mg'', ''Al'', ''Mn'', ''S'']'	Y (ABCD)	6.4712	14.38	67.7489	16.9372	-17.676	0.004	-0.016	71	728	-55	-329	509
'[''Mn'', ''Mg'', ''Al'', ''Fe'']'	Y (ABCD)	6.0106	6.23	54.2855	13.5714	-22.089	0.085	-0.031	1140	733	418	203	869
'[''Mg'', ''Mn'', ''Fe'', ''Cu'']'	Y (ABCD)	5.8224	2.91	49.3456	12.3364	-20.941	0.366	-0.124	1417	1093	-332	162	1201
'[''Mn'', ''Mg'', ''Fe'', ''Cu'']'	Y (ABCD)	6.0557	7.03	55.519	13.8797	-21.233	0.293	-0.197	446	869	675	-212	728
'[''Mg'', ''Fe'', ''Mn'', ''Cu'']'	Y (ABCD)	5.9412	5.01	52.4278	13.1069	-21.448	0.239	-0.251	1410	1020	700	195	1150
'[''Mg'', ''Si'', ''Al'', ''P'']'	Y (ABCD)	6.4327	13.7	66.5449	16.6362	-15.349	0.146	0.676	15	1096	30	-540	735
'[''Si'', ''Mg'', ''Al'', ''P'']'	Y (ABCD)	6.4609	14.2	67.4263	16.8566	-14.675	0.314	0.845	301	813	26	-256	643
'[''Mg'', ''Al'', ''Si'', ''P'']'	Y (ABCD)	6.454	14.07	67.2078	16.802	-14.937	0.249	0.779	189	860	46	-335	636
'[''Mg'', ''Si'', ''Al'', ''S'']'	Y (ABCD)	6.4963	14.82	68.5391	17.1348	-14.421	-0.062	0.277	297	873	-120	-288	681
'[''Si'', ''Mg'', ''Al'', ''S'']'	Y (ABCD)	6.6041	16.73	72.0072	18.0018	-13.203	0.243	0.581	180	688	-2705	-254	518
'[''Mg'', ''Al'', ''Si'', ''S'']'	Y (ABCD)	6.5474	15.72	70.1703	17.5426	-13.931	0.061	0.399	303	755	77	-226	604
'[''Mg'', ''Si'', ''Al'', ''Fe'']'	Y (ABCD)	6.1676	9.01	58.6542	14.6635	-18.044	0.216	0.46	121	958	-5004	-419	679
'[''Si'', ''Mg'', ''Al'', ''Fe'']'	Y (ABCD)	5.9775	5.65	53.3935	13.3484	-18.718	0.047	0.291	895	1152	626	-128	1067
'[''Mg'', ''Al'', ''Si'', ''Fe'']'	Y (ABCD)	5.9919	5.91	53.7824	13.4456	-18.066	0.21	0.454	269	1592	-441	-661	1151
'[''Mg'', ''Si'', ''Al'', ''Cu'']'	Y (ABCD)	6.3259	11.81	63.2858	15.8214	-13.99	0.101	0.161	545	830	28	-142	735
'[''Si'', ''Mg'', ''Al'', ''Cu'']'	Y (ABCD)	6.3666	12.53	64.5147	16.1287	-13.602	0.198	0.258	576	706	-2404	-65	663
'[''Mg'', ''Al'', ''Si'', ''Cu'']'	Y (ABCD)	6.3536	12.3	64.122	16.0305	-13.636	0.19	0.25	349	816	-182	-234	661
'[''Mg'', ''S'', ''Mn'', ''Cu'']'	Y (ABCD)	6.2717	10.85	61.6736	15.4184	-18.163	-0.123	-0.518	573	711	-140	-69	665
'[''Mg'', ''Mn'', ''Al'', ''Fe'']'	Y (ABCD)	6.0209	6.42	54.5656	13.6414	-22.302	0.031	-0.084	1036	992	966	22	1007
'[''Mn'', ''Mg'', ''S'', ''Cu'']'	Y (ABCD)	6.361	12.43	64.3438	16.086	-17.195	0.119	-0.277	406	823	-75	-209	684
'[''Mg'', ''S'', ''Mn'', ''Fe'']'	Y (ABCD)	6.1362	8.46	57.762	14.4405	-21.703	0.12	-0.091	202	773	-14	-286	583
'[''Mg'', ''Al'', ''Mn'', ''Fe'']'	Y (ABCD)	6.0602	7.11	55.6408	13.9102	-22.085	0.085	-0.03	1019	737	904	141	831
'[''Mg'', ''Mn'', ''Al'', ''Cu'']'	Y (ABCD)	6.1852	9.32	59.1557	14.7889	-18.034	-0.03	-0.329	976	602	594	187	727
'[''Mn'', ''Mg'', ''Al'', ''Cu'']'	Y (ABCD)	6.2329	10.17	60.5365	15.1341	-17.644	0.068	-0.232	828	771	676	29	790
'[''Mg'', ''Al'', ''Mn'', ''Cu'']'	Y (ABCD)	6.2242	10.01	60.2833	15.0708	-17.923	-0.002	-0.301	919	780	721	69	827
'[''Mg'', ''Mn'', ''P'', ''S'']'	Y (ABCD)	6.3745	12.67	64.7567	16.1892	-18.722	0.122	0.197	30	934	-1201	-452	633
'[''Mn'', ''Mg'', ''P'', ''S'']'	Y (ABCD)	6.3891	12.93	65.2017	16.3004	-18.515	0.173	0.248	-80	927	-1195	-503	591
'[''Mg'', ''P'', ''Mn'', ''S'']'	Y (ABCD)	6.0223	6.44	54.6032	13.6508	-20.179	-0.243	-0.168	1821	764	-96	528	1117
'[''Mg'', ''Mn'', ''P'', ''Fe'']'	Y (ABCD)	5.6899	0.57	46.0535	11.5134	-23.902	0.01	-0.009	2007	1338	-78	334	1561
'[''Mn'', ''Mg'', ''P'', ''Fe'']'	Y (ABCD)	5.8728	3.8	50.6387	12.6597	-23.734	0.052	0.033	1152	1371	-101	-110	1298
'[''Mg'', ''P'', ''Mn'', ''Fe'']'	Y (ABCD)	5.858	3.54	50.2566	12.5641	-23.742	0.05	0.03	1164	1374	318	-105	1304
'[''Mg'', ''Mn'', ''P'', ''Cu'']'	Y (ABCD)	6.0298	6.57	54.8082	13.7021	-19.048	0.096	-0.108	439	944	-244	-252	776
'[''Mn'', ''Mg'', ''P'', ''Cu'']'	Y (ABCD)	6.2385	10.26	60.6988	15.1747	-18.551	0.22	0.016	200	952	-424	-376	701
'[''Mg'', ''P'', ''Mn'', ''Cu'']'	Y (ABCD)	6.0797	7.46	56.1796	14.0449	-19.462	-0.008	-0.212	301	705	304	-202	571
'[''Mg'', ''Mn'', ''S'', ''Fe'']'	Y (ABCD)	5.7273	1.23	46.9675	11.7419	-20.996	0.297	0.085	2173	1042	-3275	566	1419
'[''Mn'', ''Mg'', ''S'', ''Fe'']'	Y (ABCD)	6.0013	6.07	54.0341	13.5085	-21.496	0.172	-0.039	616	1191	-42	-288	999
'[''Mg'', ''Mn'', ''S'', ''Cu'']'	Y (ABCD)	6.2781	10.96	61.8622	15.4655	-17.326	0.086	-0.309	138	788	-2	-325	571
'[''Ni'', ''Si'', ''Al'', ''Cu'']'	Y (ABCD)	5.8817	3.96	50.8688	12.7172	-18.488	-0.027	0.254	182	1797	-2040	-807	1258
